# Supplementary material for: PacBio full-length transcriptome of wild apple (Malus sieversii) provides insights into canker disease dynamic response
Source: BMC Genomics. 2021 Jan 14;22:52. doi: 10.1186/s12864-021-07366-y (PMC7809858; doi:10.1186/s12864-021-07366-y)
Supplement: Supplementary file 3 — Additional file 3. Details regarding APA. [file 12864_2021_7366_MOESM3_ESM.xlsx]

## Sheet: Mix0_5d.polyA_summary
GeneID	Strand	Aligned reads	Num sites	Locations
MD08G1022300	+	7	1	1617657
MD16G1021000	+	5	1	1520223
MD06G1130700	-	9	1	27445925
MD16G1140200	+	4	1	10785879
MD17G1207200	+	8	2	2501193225012030
MD10G1017600	-	13	2	22360812236184
MD01G1169100	+	27	2	2730750027307600
MD15G1323000	+	45	4	3.40242e+31
MD17G1116800	-	8	1	10064000
MD11G1042600	+	19	1	3670360
MD09G1054900	+	16	1	3653428
MD14G1221000	-	64	2	3027117430271240
MD02G1241700	+	3	1	29044278
MD08G1242900	-	3	1	30838554
MD05G1080100	-	2	1	16795056
MD17G1050700	-	2	1	3755336
MD08G1240800	+	63	5	3.06742e+39
MD16G1279400	+	3	1	37988833
MD02G1290300	-	7	1	34614170
MD16G1105900	+	3	1	7437091
MD05G1082600	+	13	2	1726878417268700
MD11G1316600	-	6	1	42821132
MD10G1205100	-	6	2	3041093230411340
MD12G1093200	+	9	2	1215195112151880
MD04G1245100	-	5	1	32086182
MD10G1040800	-	8	1	5348065
MD12G1020200	-	7	2	20013672001297
MD16G1274800	+	8	2	3675511136755160
MD02G1305600	-	14	3	3.58673e+23
MD09G1168300	-	6	1	13934960
MD01G1213100	-	15	1	30653837
MD07G1301200	+	6	2	3600704636007260
MD11G1289100	+	174	6	4.08739e+47
MD10G1180400	+	21	4	2.73733e+31
MD06G1182800	+	8	1	32136989
MD16G1026700	-	7	2	18876171887704
MD11G1264600	-	5	2	3795958637959720
MD12G1260100	+	3	1	32630320
MD01G1025400	-	2	1	9697076
MD15G1214900	-	13	2	1725378617253760
MD00G1008700	-	147	4	1.11643e+27
MD14G1218400	+	61	4	3.01504e+31
MD16G1006300	+	14	2	495977495942
MD17G1089600	-	5	1	7355328
MD06G1047900	+	66	1	6485509
MD09G1286600	+	4	2	3652278936522830
MD12G1164800	-	14	3	2.46126e+23
MD14G1232300	-	3	1	31238376
MD11G1016800	+	46	5	1.36495e+34
MD12G1037300	+	3	1	4006022
MD08G1030100	-	2	1	2172412
MD06G1231200	-	2	1	36075022
MD09G1038100	+	5	1	2326412
MD08G1104600	-	4	1	8858134
MD06G1142600	+	49	3	2.86312e+23
MD11G1230900	+	8	1	33593888
MD11G1177500	+	20	3	2.1222e+23
MD12G1108600	-	23	2	1716025417160150
MD16G1200600	+	28	2	1812089618120840
MD16G1145200	+	8	2	1118882111188670
MD04G1208300	+	8	2	2933195929334320
MD01G1158000	-	61	4	2.64817e+31
MD09G1151900	+	5	1	12041627
MD09G1242100	+	53	2	3094826530943160
MD05G1312000	-	7	1	44190213
MD08G1110500	-	2	1	9710220
MD05G1041400	+	14	2	69753926975112
MD09G1001200	-	2	1	186179
MD10G1193400	+	33	2	2895394428953920
MD07G1267600	-	4	1	33540983
MD11G1213600	+	257	6	3.12422e+47
MD01G1080000	+	3	1	18730763
MD07G1181100	-	24	2	2610055026107060
MD14G1135100	-	11	2	2138219421382320
MD12G1066600	-	10	3	7.86067e+20
MD07G1198100	-	4	1	27649480
MD01G1053400	+	9	1	15832515
MD16G1046200	-	6	1	3211379
MD10G1104200	+	13	3	1.69894e+23
MD13G1188000	-	40	3	1.59936e+23
MD16G1150300	-	2	1	11839816
MD09G1181500	-	9	2	1560279915602830
MD06G1143600	-	3	1	28712477
MD09G1137800	+	3	1	10709190
MD17G1258300	+	6	1	31869460
MD15G1014100	+	7	1	791954
MD08G1038100	+	9	2	28046342804529
MD14G1004500	-	12	1	486476
MD16G1074400	+	8	1	5207886
MD12G1151100	+	23	2	2311227723112350
MD14G1013000	-	2	1	1178378
MD07G1146900	-	7	1	21450886
MD16G1281000	+	4	1	38275685
MD15G1204700	+	3	1	16283655
MD08G1017400	+	7	1	1331660
MD11G1316900	+	5	1	42869119
MD01G1085600	-	19	2	1921479919214890
MD12G1171700	+	3	1	25215970
MD15G1427500	-	17	1	52793427
MD09G1007500	-	25	3	5.32178e+17
MD14G1010300	+	29	3	9.90713e+17
MD17G1112600	+	34	3	9.64685e+20
MD10G1126200	-	11	2	2061674620616660
MD15G1228500	+	29	3	1.86317e+23
MD12G1243700	+	62	2	3143717731437150
MD02G1248900	-	15	3	2.99696e+23
MD04G1216600	-	29	5	2.9915e+39
MD07G1046600	+	9	2	39735273973598
MD09G1175600	-	35	1	14972001
MD03G1172400	-	10	1	23506291
MD12G1236200	+	33	2	3103568731030810
MD03G1125700	-	234	5	1.18572e+39
MD08G1157200	+	6	2	1750538317505350
MD13G1027100	-	3	1	1960132
MD17G1070500	-	4	1	5691128
MD13G1068300	-	65	5	4.68912e+34
MD02G1258000	+	4	1	31139790
MD03G1001100	+	3	1	69483
MD07G1063100	-	29	4	5.9156e+27
MD07G1066200	+	5	1	6272086
MD07G1134700	+	4	2	1966156919661540
MD11G1131600	-	2	1	11904852
MD11G1298700	-	8	2	4152856641528740
MD10G1278300	+	4	1	36893631
MD16G1209600	+	11	1	19834993
MD02G1113500	-	42	2	92165829216628
MD15G1178500	+	4	1	14058207
MD16G1110400	+	6	1	7776353
MD10G1320400	-	13	2	4021519640215130
MD17G1210300	-	6	1	25514302
MD03G1106200	-	29	4	9.09897e+27
MD10G1045300	+	10	2	60662516066305
MD08G1244900	-	16	3	3.09716e+23
MD14G1003000	-	9	1	400042
MD15G1007600	+	8	1	413539
MD17G1267800	+	46	3	3.27785e+23
MD17G1217500	+	11	1	26440431
MD07G1115700	+	6	1	13946234
MD16G1088000	-	7	1	6070195
MD11G1168100	+	6	1	17999237
MD13G1043500	+	47	5	3.05111e+34
MD15G1162400	-	130	2	1223130712231320
MD11G1260600	+	9	1	37476187
MD12G1259900	-	11	1	32615154
MD05G1323100	+	7	2	4503976645039670
MD05G1126800	-	8	2	2501556125015480
MD07G1022000	-	3	1	1856747
MD09G1135400	+	7	1	10399225
MD14G1003600	+	80	2	427643427758
MD06G1047700	-	10	1	6463366
MD16G1216900	+	2	1	21319056
MD17G1129400	+	27	2	1139298911392710
MD05G1286700	-	17	2	4194205441941630
MD12G1258100	+	43	3	3.25088e+23
MD06G1011200	+	22	4	1.34306e+27
MD13G1144300	+	13	3	1.12236e+23
MD04G1194100	+	688	6	2.83576e+47
MD08G1206900	-	24	3	2.68674e+23
MD00G1073300	-	5	2	1470527414705640
MD16G1026600	-	15	1	1883526
MD17G1270600	+	2	1	33154244
MD08G1236100	+	22	3	3.04061e+23
MD11G1047600	+	5	2	41430474143311
MD03G1273200	+	6	2	3565522135655310
MD04G1033000	+	41	4	3.7496e+27
MD06G1128800	+	3	1	27266103
MD08G1217600	-	14	2	2803605728036110
MD15G1205100	+	563	3	1.63133e+23
MD11G1259300	+	16	1	37368757
MD05G1041000	-	6	1	6923314
MD07G1219900	+	5	2	2975930329759260
MD02G1070500	+	18	2	56782975774591
MD11G1296000	-	79	5	4.13764e+39
MD09G1212400	+	31	3	2.08369e+23
MD00G1055800	+	26	2	1046945910469410
MD14G1228600	+	3	1	31022138
MD14G1062600	+	14	2	66579246658297
MD03G1109800	-	17	2	95378849537832
MD11G1074600	-	15	1	6331899
MD16G1079400	+	4	1	5574526
MD14G1170700	+	9	1	26495388
MD04G1187200	-	10	1	27784007
MD13G1172600	+	31	4	1.41687e+31
MD07G1122000	-	6	1	15606148
MD06G1184800	+	18	1	32292536
MD13G1015000	-	21	3	9.68507e+17
MD17G1162700	+	66	2	1610959516109610
MD10G1139800	-	6	2	2244461222444770
MD09G1231100	-	13	1	28619214
MD13G1242400	-	11	2	2526495325264970
MD04G1232200	+	8	1	31149358
MD15G1091000	-	9	2	63029806302941
MD10G1056900	+	13	1	7761407
MD09G1157600	-	14	2	1256514712565080
MD12G1208700	+	170	7	2.88036e+55
MD04G1200300	-	4	1	28688332
MD15G1324700	+	5	1	34576375
MD13G1117700	-	11	1	8582267
MD15G1162900	-	5	1	12283801
MD02G1187100	-	63	3	1.70236e+23
MD07G1110200	-	11	1	12659655
MD02G1009400	-	5	1	630424
MD09G1171900	-	9	1	14521460
MD11G1316400	+	14	2	4281526642815090
MD06G1002300	+	305	6	2.46475e+35
MD12G1056900	+	5	1	6523751
MD09G1135100	+	11	2	1038100510381030
MD02G1037100	+	5	1	2803369
MD06G1052700	+	2	1	7656956
MD01G1193200	-	10	3	2.92029e+23
MD16G1052200	-	7	2	37245763724534
MD07G1205500	-	13	1	28313076
MD08G1031900	+	35	3	2.28517e+20
MD03G1288200	+	4	1	36700929
MD02G1296800	+	14	2	3523108135231100
MD16G1252700	-	3	1	28383956
MD15G1029500	-	3	1	1799340
MD04G1005700	+	2	1	677873
MD12G1209900	-	56	2	2887549028875510
MD01G1218000	-	36	2	3104576831046020
MD05G1016400	-	10	2	28844262884377
MD02G1075800	-	2	1	6019200
MD10G1289200	-	3	1	37830910
MD11G1217300	-	3	1	31705110
MD06G1162100	+	2	1	30285736
MD17G1285900	-	11	2	3450101334501100
MD17G1244100	+	11	3	2.92631e+23
MD05G1293000	-	3	1	42442282
MD08G1247400	-	10	1	31094956
MD05G1011400	+	38	2	23597312359650
MD11G1290900	-	26	2	4104428541044420
MD14G1185500	-	12	1	27768550
MD16G1070600	+	48	1	4958510
MD15G1259200	+	10	2	2202516022025220
MD05G1230200	+	60	2	3636875036368490
MD05G1240700	-	19	2	3713836837138310
MD12G1009000	+	17	4	9.5882e+23
MD04G1177700	-	3	1	26883823
MD16G1148200	-	20	3	1.15487e+23
MD13G1262800	+	67	3	3.34073e+23
MD05G1281900	+	51	5	4.1575e+39
MD11G1280100	-	2	1	39750828
MD05G1272700	+	16	2	4078657840789260
MD07G1280100	-	46	2	3441234634412430
MD02G1069200	-	5	2	56028935602841
MD10G1004000	+	6	2	716641716591
MD15G1142900	+	30	1	10567197
MD04G1082300	+	37	4	1.1422e+31
MD11G1048200	+	8	1	4208028
MD16G1000100	-	5	2	15871606
MD16G1012300	-	24	3	9.45742e+17
MD12G1219300	-	3	1	29653791
MD16G1157800	+	24	1	12639237
MD15G1271000	-	12	1	23512160
MD07G1309600	+	5	2	3648062736480660
MD04G1123400	+	14	2	2090035220900250
MD08G1036700	+	11	1	2699059
MD02G1020500	+	7	1	1461027
MD04G1183000	-	11	1	27403936
MD05G1296700	-	11	2	4310068143098760
MD15G1230900	+	39	1	18901417
MD15G1182700	+	15	3	1.44788e+23
MD06G1004200	+	17	2	489154489256
MD13G1113400	+	22	2	82452798247277
MD11G1207500	+	6	1	30220989
MD16G1061000	-	13	1	4359267
MD02G1034000	+	2	1	2623789
MD09G1225700	-	12	1	27838984
MD15G1107100	+	48	2	74977077497791
MD11G1257200	-	11	1	36946557
MD15G1008200	+	25	2	435900435960
MD05G1163500	+	2	1	29269156
MD06G1102300	+	16	2	2392882523928960
MD05G1281300	-	35	4	4.15409e+31
MD13G1093600	-	44	2	65966946596634
MD03G1289900	+	183	2	3679441136794510
MD16G1075900	+	24	2	53159825316029
MD16G1102800	+	19	2	71986557198749
MD07G1211400	+	2	1	28998366
MD06G1012900	+	61	6	1.63822e+41
MD02G1207900	+	54	2	2104319821043120
MD12G1126500	+	15	1	20175274
MD02G1177500	-	7	2	1566336715663420
MD16G1135200	+	7	2	1038706310387040
MD16G1108700	+	51	3	7.61602e+20
MD17G1128600	-	643	17	1.12861e+135
MD06G1214600	-	44	4	3.47227e+31
MD16G1141300	+	5	1	10891899
MD05G1202900	-	5	2	3326983833269770
MD02G1306900	-	4	1	36128038
MD05G1128800	-	3	1	25253530
MD13G1179500	+	9	2	1496146814961410
MD09G1070000	-	4	2	48023484802429
MD06G1232600	-	78	3	3.63519e+23
MD01G1045600	-	4	1	14585478
MD16G1112700	+	38	2	78885717888433
MD02G1046200	+	6	1	3693172
MD15G1393400	-	6	1	49052719
MD14G1245500	-	82	3	3.23464e+23
MD02G1158400	-	11	1	13208999
MD17G1241900	-	2	1	29129014
MD10G1037500	+	12	2	49488204948736
MD05G1209200	+	14	2	3409145034091380
MD11G1287300	-	7	2	4070370340703760
MD10G1123400	+	14	2	2007575720075860
MD15G1169600	+	12	2	1308229913082200
MD09G1112600	-	17	1	8554821
MD07G1308100	-	42	2	3640380036403640
MD16G1245000	+	2	1	26683369
MD12G1181400	-	22	2	2611571626115670
MD12G1261600	-	3	1	32833664
MD15G1201300	+	74	3	1.60288e+23
MD11G1115700	+	2	1	10458559
MD12G1124300	-	2	1	19925604
MD03G1150100	+	9	1	16710866
MD10G1253500	+	7	2	3460675634606690
MD13G1064900	-	30	3	4.48419e+20
MD13G1056100	+	17	1	3920430
MD13G1000700	+	5	1	73676
MD13G1226600	+	8	1	22140032
MD15G1279300	+	94	5	2.47398e+39
MD00G1099800	+	4	1	21138276
MD11G1019500	+	3	1	1676877
MD12G1101800	+	105	3	1.59817e+23
MD05G1111200	+	11	2	2282873322828650
MD12G1137600	+	8	2	2153328321533250
MD02G1256300	-	30	1	30854546
MD06G1182000	+	22	1	32096528
MD12G1026200	-	58	3	2.90136e+20
MD13G1030000	+	16	1	2166836
MD15G1273200	-	10	2	2384328023843360
MD01G1029000	+	2	1	10616786
MD14G1112400	-	2	1	18085439
MD05G1208800	-	14	1	34072879
MD10G1075800	+	4	1	10809543
MD15G1351500	-	6	1	41806845
MD08G1061200	-	22	3	4.83703e+20
MD16G1125900	-	3	1	9136423
MD15G1361400	+	26	3	4.34909e+23
MD05G1210200	+	32	3	3.41665e+23
MD15G1352500	+	12	3	4.21393e+23
MD11G1190700	+	6	1	26988570
MD01G1172700	+	24	3	2.74792e+23
MD02G1009300	-	10	2	621732621516
MD12G1237200	+	8	1	31090470
MD06G1110300	+	3	1	24957671
MD05G1179200	-	9	1	30686223
MD05G1125000	+	29	2	2474034324740240
MD03G1137900	+	6	1	14084517
MD12G1228800	-	33	4	3.04377e+31
MD07G1214700	+	11	1	29205980
MD16G1080300	+	2	1	5659057
MD08G1148200	+	3	1	14908603
MD12G1259100	-	17	1	32571019
MD02G1204000	+	7	1	20384319
MD01G1139300	+	13	3	2.49054e+23
MD15G1419800	+	9	2	5213760052138030
MD15G1271200	+	11	2	2362522723625160
MD12G1034100	+	5	2	37447883742524
MD10G1231900	+	12	1	32836022
MD12G1000100	-	5	1	62635
MD06G1013000	+	7	1	1651238
MD15G1010700	+	24	2	585695585759
MD13G1032300	+	5	1	2296149
MD03G1298700	-	18	1	37447074
MD02G1259200	+	100	5	3.12744e+39
MD09G1188300	+	2	1	16472402
MD04G1032400	+	3	1	3664409
MD16G1132100	+	32	3	1.00743e+23
MD07G1023200	+	4	1	1943450
MD01G1076900	+	17	3	1.83568e+23
MD12G1176800	+	2	1	25718391
MD11G1090800	-	3	1	7579811
MD17G1023000	-	4	1	1688384
MD09G1139500	+	72	5	1.08429e+39
MD02G1091300	-	3	1	7224013
MD12G1112900	-	5	1	17864838
MD08G1198200	+	2	1	25680423
MD15G1136700	+	4	1	10031570
MD10G1001500	+	48	5	4.79882e+29
MD05G1179600	-	2	1	30738165
MD11G1092600	-	14	1	7678533
MD16G1004000	+	7	2	228211228301
MD14G1080600	-	16	2	92023549202418
MD04G1069600	-	15	1	9533890
MD03G1211700	+	3	1	29066817
MD13G1197300	-	28	3	1.72628e+23
MD13G1161200	+	7	1	12663889
MD02G1043000	+	12	1	3534429
MD17G1139200	+	3	1	12515289
MD14G1182300	-	228	7	2.74664e+55
MD12G1089200	-	3	1	11090724
MD15G1421500	-	11	1	52325121
MD16G1110300	+	3	1	7771586
MD10G1044100	+	7	2	59425345942515
MD00G1102700	+	109	2	2163709521636860
MD16G1072700	+	16	2	51045285104442
MD17G1244400	+	6	1	29292229
MD10G1072800	-	102	4	1.0127e+31
MD08G1159200	-	32	3	1.80114e+23
MD10G1053800	+	16	3	7.27739e+20
MD13G1150500	+	24	1	11797305
MD10G1259100	-	6	1	35324309
MD15G1154900	-	5	1	11493586
MD04G1219000	-	16	1	30103380
MD15G1238200	+	4	1	19640278
MD05G1362500	+	8	2	4776600947764680
MD16G1236000	+	2	1	24626628
MD15G1107400	-	12	3	7.5038e+20
MD15G1249200	+	37	2	2080260320802540
MD01G1039700	+	12	3	1.35481e+23
MD04G1246600	+	6	1	32148624
MD03G1018500	+	2	1	1443869
MD08G1186500	+	5	1	23481674
MD05G1312200	+	5	1	44202999
MD07G1148100	+	8	2	2167391421673890
MD08G1071300	+	14	1	5667756
MD03G1077800	+	7	2	63092066309555
MD06G1024000	+	22	1	2955784
MD15G1329300	-	19	2	3626304136263060
MD05G1095900	-	6	1	20196059
MD01G1071300	+	4	2	1760437317604650
MD11G1301800	+	18	4	4.17428e+31
MD06G1172400	-	2	1	31256298
MD11G1163800	+	5	1	16640242
MD09G1102700	-	7	1	7507739
MD12G1165400	-	8	1	24641722
MD14G1181500	-	38	1	27425859
MD12G1116700	-	129	2	1859763918597550
MD06G1216900	-	26	3	3.49117e+23
MD06G1170400	-	8	2	3111397831113740
MD00G1136300	-	4	1	29541277
MD02G1314500	+	10	1	36978558
MD16G1000200	-	22	3	616860946140
MD11G1059400	-	86	3	5.06845e+20
MD12G1010000	+	2	1	1021601
MD15G1141000	-	17	2	1040488610404790
MD10G1075100	+	4	1	10633749
MD02G1119600	-	14	2	97094709709504
MD09G1076700	+	3	1	5411047
MD06G1033900	-	3	1	4145218
MD15G1335600	-	33	4	3.75453e+31
MD12G1244200	+	53	2	3150201031501710
MD00G1014300	-	6	1	1790453
MD11G1260900	-	7	1	37527397
MD17G1021500	+	47	2	16122551612343
MD14G1094500	+	15	1	14135826
MD06G1207000	-	2	1	34163682
MD10G1184700	-	63	3	2.77587e+23
MD10G1325800	-	7	1	40613914
MD05G1005900	-	6	2	14834151483442
MD14G1169600	+	38	3	2.63115e+23
MD04G1140300	+	11	1	22885761
MD15G1279000	-	19	1	24695482
MD10G1148700	+	7	2	2361662923612200
MD08G1222200	+	11	1	28488299
MD12G1104000	+	40	2	1639146016391490
MD13G1203400	+	8	2	1832013718319960
MD06G1131600	+	2	1	27553003
MD10G1030600	-	3	1	4018330
MD09G1164700	-	7	1	13482552
MD01G1167600	+	5	1	27222286
MD05G1079400	-	11	2	1668706216687080
MD00G1179300	-	2	1	42093142
MD11G1286300	-	18	4	4.05899e+31
MD06G1057100	+	36	5	8.69014e+34
MD16G1043000	-	7	1	3034427
MD14G1204400	+	3	1	29243472
MD08G1124700	-	3	1	11683983
MD13G1229300	-	2	1	22473880
MD08G1010600	+	7	2	794634794679
MD08G1147400	-	16	1	14859421
MD06G1192400	-	3	1	32788693
MD15G1218800	+	4	1	17698644
MD13G1076000	-	6	1	5391596
MD17G1112800	+	5	1	9657144
MD07G1294400	-	11	2	3553646535536380
MD09G1157500	+	17	2	1255705212557110
MD06G1066600	-	8	1	14217133
MD13G1162400	+	25	1	12791675
MD12G1115600	+	35	3	1.84419e+23
MD16G1170400	+	13	2	1417839414178460
MD09G1201600	+	7	1	18641655
MD04G1208800	+	31	3	2.94102e+23
MD12G1199300	+	21	5	2.80398e+39
MD06G1157600	-	6	2	2994932329949260
MD15G1067300	-	25	1	4668976
MD17G1243500	-	8	1	29215577
MD09G1034400	+	16	3	2.11342e+20
MD12G1224500	+	6	2	3006946330069580
MD17G1191800	-	20	2	2285799422858060
MD10G1078500	+	2	1	11199625
MD01G1138600	-	5	2	2482360224823490
MD17G1060000	+	25	1	4873082
MD06G1026100	+	10	2	32174363217316
MD05G1093800	-	17	1	19886953
MD09G1144600	-	29	1	11247837
MD17G1204100	-	39	4	2.46833e+31
MD10G1145200	-	7	2	2315880123158740
MD09G1111400	-	12	1	8465608
MD10G1283500	-	608	10	3.73726e+79
MD08G1004400	+	30	2	414985414933
MD06G1220800	-	4	1	35257537
MD12G1138500	-	7	1	21589761
MD09G1206200	+	23	3	1.97157e+23
MD10G1166300	-	2	1	25665384
MD14G1162300	+	3	1	25691870
MD10G1032800	-	51	3	4.24507e+20
MD12G1212400	-	16	2	2913709529136940
MD00G1129700	+	6	1	27829104
MD08G1206600	+	17	3	2.68174e+23
MD16G1195900	-	6	2	1741989317419810
MD02G1034700	-	5	2	26568372656744
MD03G1040400	+	8	1	3205156
MD03G1078500	-	12	1	6351979
MD13G1004800	-	16	2	298506298526
MD05G1063100	+	7	2	1110059511100670
MD07G1221900	+	66	2	2989429329894230
MD05G1017400	+	11	1	3060676
MD17G1283700	+	28	4	3.42786e+31
MD11G1131900	+	2	1	11942404
MD13G1173000	+	5	1	14203449
MD11G1136200	-	47	2	1249565612495740
MD10G1304700	+	10	1	39111813
MD07G1148300	+	9	3	2.17034e+23
MD07G1194900	-	34	1	27415797
MD13G1228900	-	17	3	2.24498e+23
MD17G1053900	+	23	1	4190974
MD04G1078800	+	15	1	10821260
MD15G1045000	-	30	1	3077662
MD11G1212700	-	13	2	3104634931046450
MD10G1171400	-	14	2	2641844026418460
MD05G1236700	-	9	1	36790468
MD15G1132900	-	21	2	96329349632967
MD16G1154000	-	157	1	12222260
MD09G1276300	-	49	3	3.53595e+23
MD09G1145900	-	5	1	11357866
MD12G1220300	-	58	5	2.97186e+39
MD11G1116600	+	4	2	1054048410540520
MD14G1178500	-	3	1	27117383
MD02G1315900	-	14	1	37044943
MD07G1182800	-	38	5	2.63066e+39
MD15G1147900	-	2	1	10951484
MD06G1106100	-	127	3	2.45023e+23
MD17G1213700	+	52	2	2607411426074160
MD16G1229900	+	2	1	23489772
MD10G1211200	-	4	1	31045110
MD01G1132600	-	4	2	2425003324250010
MD07G1215800	-	31	1	29299399
MD15G1367700	-	14	2	4471233744712420
MD06G1222400	-	11	1	35391138
MD13G1008400	-	6	2	514072514132
MD10G1323500	+	2	1	40457840
MD12G1239600	-	9	1	31215002
MD15G1228000	+	8	1	18580451
MD06G1170800	+	53	3	3.11451e+23
MD14G1236800	-	15	1	31667046
MD17G1154800	-	2	1	14751238
MD09G1253100	-	2	1	32414876
MD15G1085500	+	72	4	5.90918e+27
MD04G1219700	+	40	2	3012674330126630
MD09G1255000	-	28	4	3.26504e+31
MD02G1082900	+	53	2	64825296482647
MD09G1127000	+	3	1	9806594
MD15G1209100	-	61	1	16773691
MD06G1215900	-	5	1	34825884
MD09G1158500	-	5	1	12661726
MD06G1023500	+	40	1	2918613
MD05G1229700	+	3	1	36311335
MD15G1164100	+	22	3	1.23587e+23
MD14G1237500	+	19	1	31716228
MD03G1085200	+	6	1	6881215
MD10G1294700	+	2	1	38260068
MD06G1095900	-	55	2	2295917022959230
MD10G1290200	+	4	2	3787755537877570
MD00G1129100	-	19	1	27436905
MD17G1185700	+	2	1	22042044
MD05G1349800	-	125	2	4675968146759760
MD07G1285900	+	14	1	34791809
MD12G1001500	+	44	2	285513285474
MD17G1022900	+	6	1	1685182
MD14G1091300	+	9	1	13061163
MD05G1204700	-	2	1	33423615
MD11G1292000	+	2	1	41184248
MD03G1125200	-	12	1	11817468
MD10G1319600	+	4	1	40178978
MD13G1064500	+	17	2	44535244453456
MD08G1247500	-	3	1	31121267
MD03G1153100	-	5	1	17364910
MD13G1138100	-	3	1	10626956
MD04G1228600	-	2	1	30896046
MD04G1229900	+	9	1	31017950
MD15G1257200	-	15	2	2187885821878940
MD13G1110300	+	15	2	80285978019098
MD10G1087600	-	27	3	1.29833e+23
MD14G1065000	-	4	1	6892836
MD06G1043200	-	111	3	5.66069e+20
MD03G1129000	+	5	1	12530725
MD09G1061100	+	14	2	41876164187473
MD13G1153500	-	93	4	1.20283e+31
MD15G1265000	-	53	5	2.26987e+39
MD00G1136600	-	8	2	2960326229603150
MD06G1142100	+	6	2	2858311028583190
MD10G1274600	-	27	2	3660503336604550
MD12G1079800	-	5	1	9733046
MD05G1008600	-	76	3	1.84986e+20
MD17G1022100	-	7	2	16396361639557
MD14G1186000	-	10	1	27824391
MD00G1007100	+	17	5	1.00031e+32
MD11G1063600	-	8	1	5512497
MD08G1174500	-	13	2	2120355221203490
MD06G1178600	+	68	3	3.18695e+23
MD08G1166700	-	6	1	19749528
MD03G1109900	-	8	2	95522089552828
MD16G1049800	+	21	4	3.49893e+27
MD16G1111200	+	10	2	78143317814358
MD15G1014000	-	24	3	7.77203e+17
MD17G1014800	-	13	2	12211421220897
MD09G1146300	+	17	3	1.14173e+23
MD01G1008900	-	2	1	5704222
MD13G1068200	-	21	2	46811694681286
MD16G1175300	+	25	2	1488365114883790
MD03G1082800	+	2	1	6727069
MD15G1176200	+	2	1	13762498
MD11G1209100	+	2	1	30476171
MD04G1046800	-	15	3	5.44087e+20
MD01G1210000	-	31	2	3039953830399760
MD01G1224100	-	7	2	3153689531536870
MD16G1187800	+	11	2	1629483216294850
MD06G1010000	-	128	8	1.17044e+55
MD16G1271200	-	20	2	3525838635258590
MD07G1288200	+	9	1	34952549
MD17G1189100	-	2	1	22551032
MD01G1027700	+	45	2	1036480610364870
MD07G1075700	+	6	1	7243367
MD12G1130300	+	3	1	20540361
MD06G1162400	-	5	1	30301790
MD15G1061700	-	24	3	4.14309e+20
MD02G1309300	+	11	1	36459256
MD10G1253900	+	8	2	3464871134648820
MD13G1083100	-	7	2	58185035818270
MD00G1110700	+	7	1	23151566
MD12G1260800	+	15	4	3.27172e+31
MD13G1261300	+	3	1	32739345
MD09G1223800	+	25	4	2.6628e+31
MD06G1036900	+	96	2	47014684701502
MD11G1160100	+	11	1	15713106
MD08G1124400	+	148	4	1.16775e+31
MD14G1071400	+	42	5	7.88509e+34
MD03G1135100	-	15	2	1351849613518350
MD17G1287700	+	18	1	34732775
MD12G1150900	-	7	2	2310018623100550
MD11G1001300	+	65	3	1.69877e+17
MD10G1116400	+	5	1	19354820
MD16G1059600	-	57	2	42873174287345
MD08G1126000	+	25	1	11845043
MD12G1258300	+	12	3	3.25256e+23
MD06G1109300	+	5	1	24891008
MD14G1101200	-	180	4	1.55964e+31
MD09G1161100	-	50	4	1.29863e+31
MD09G1291600	-	15	2	3736860237367980
MD09G1213700	+	100	5	2.09641e+39
MD15G1440100	+	20	1	54018174
MD06G1241200	+	2	1	37070033
MD04G1070400	-	3	1	9629944
MD15G1143300	+	2	1	10585880
MD17G1193500	+	43	2	2321673423211420
MD13G1283100	+	30	3	4.17506e+23
MD06G1026200	+	2	1	3238377
MD02G1283800	-	5	1	34040954
MD02G1186100	-	3	1	16904884
MD13G1089000	-	35	4	6.23278e+27
MD07G1205100	-	15	1	28233302
MD09G1196400	+	11	1	17899608
MD05G1248900	+	2	1	38067287
MD09G1056600	-	13	1	3741496
MD15G1080900	-	2	1	5531481
MD11G1193500	-	10	1	27537393
MD07G1079600	+	37	2	77067807706836
MD02G1299000	+	3	1	35448421
MD05G1095000	+	20	2	2011840120118330
MD13G1027800	+	20	2	20008282000672
MD05G1204400	-	6	1	33402611
MD11G1047500	+	2	1	4139679
MD07G1069500	+	10	1	6583370
MD15G1142500	+	7	1	10540896
MD03G1265900	+	15	1	35119743
MD07G1012500	-	2	1	1125897
MD11G1075300	+	4	1	6415943
MD12G1119700	+	55	3	1.9186e+23
MD16G1055100	+	21	3	3.8909e+20
MD17G1103800	+	9	1	8800893
MD16G1119400	-	51	3	8.53571e+20
MD14G1179700	+	2	1	27246394
MD07G1183100	-	9	1	26327764
MD14G1089300	-	12	1	11164472
MD01G1155000	+	6	1	26315198
MD06G1024700	-	74	2	30120693011928
MD02G1234900	+	5	1	28130942
MD00G1022900	-	24	3	3.86032e+20
MD10G1259600	-	17	2	3536618335366230
MD02G1183500	-	5	2	1665855316658470
MD06G1120800	+	122	1	26129579
MD03G1141900	-	98	1	15084054
MD15G1200100	+	11	2	1590941415909170
MD08G1088000	+	12	1	7274034
MD14G1058900	+	41	3	6.0795e+20
MD05G1316400	-	31	2	4455864944558750
MD17G1287500	+	68	5	3.46793e+39
MD01G1235300	-	34	3	3.22886e+23
MD17G1189500	-	3	1	22570364
MD13G1217700	+	20	2	2088345020883390
MD16G1061400	+	15	1	4380516
MD01G1227700	-	12	1	31734604
MD07G1047300	+	24	2	40652544060299
MD10G1326100	+	9	1	40645026
MD12G1161600	-	4	1	24280964
MD05G1246200	-	5	1	37763813
MD11G1084600	+	164	2	71261277126050
MD13G1182500	-	7	1	15283205
MD11G1288600	-	9	1	40823699
MD14G1242800	-	17	3	3.21121e+23
MD16G1074800	+	5	1	5229070
MD15G1287200	-	7	2	2635220326352300
MD17G1135300	+	5	1	12128118
MD06G1037400	-	6	2	47629934763026
MD15G1136400	-	16	1	9960252
MD16G1095600	+	2	1	6649648
MD07G1215400	-	15	1	29255660
MD13G1067600	+	9	1	4640290
MD05G1206900	+	5	1	33604921
MD01G1115100	-	8	2	2292507122925160
MD02G1124800	+	3	1	10158626
MD17G1135800	+	3	1	12178198
MD15G1372500	+	7	1	45441160
MD14G1083700	+	4	1	9983667
MD08G1129500	+	7	2	1217908812178970
MD01G1216400	-	3	1	30935705
MD10G1336900	-	4	1	41312409
MD13G1002000	+	19	2	130364129580
MD17G1102900	-	2	1	8741809
MD01G1172800	-	39	3	2.74759e+23
MD10G1158700	-	35	3	2.48354e+23
MD11G1227300	+	17	2	3310867133108630
MD14G1019500	-	8	2	18326341832696
MD08G1130400	-	24	2	1229077212290670
MD11G1008900	+	3	1	743527
MD17G1211400	-	4	1	25663194
MD10G1090900	-	69	7	1.36155e+55
MD13G1117000	-	10	2	85458338545809
MD06G1141800	-	8	1	28519710
MD14G1122100	+	4	1	19688581
MD08G1093900	-	222	3	7.80845e+20
MD16G1265900	-	89	5	3.38779e+39
MD02G1246100	-	6	2	2964705729647100
MD09G1292700	-	50	3	3.75196e+23
MD14G1106400	+	6	1	16538280
MD06G1175500	-	216	5	3.15049e+39
MD17G1008500	-	11	2	552976553030
MD15G1285300	-	18	1	25948006
MD08G1236000	+	26	3	3.03853e+23
MD13G1219200	-	254	2	2118093721180120
MD13G1010800	-	30	4	6.57234e+23
MD12G1015200	-	4	1	1555279
MD08G1190300	-	11	2	2406791624067990
MD13G1042200	-	2	1	2918515
MD09G1156000	+	53	4	1.24389e+31
MD10G1163500	+	13	1	25437755
MD05G1027100	+	24	3	4.3038e+20
MD03G1145900	-	59	2	1592405315924140
MD10G1284300	-	4	1	37440563
MD08G1086000	-	16	3	7.13808e+20
MD08G1220100	-	18	2	2828934528289260
MD12G1218400	+	7	2	2960779429607770
MD06G1009400	-	12	2	10646811064518
MD10G1171300	+	10	1	26417220
MD15G1004100	+	13	1	248261
MD10G1089000	+	8	2	1316800413171460
MD14G1055000	+	2	1	5591453
MD06G1209700	+	12	3	3.42943e+23
MD05G1003500	-	56	1	1179477
MD13G1092700	-	4	1	6542657
MD11G1275800	+	68	5	3.92948e+39
MD08G1220400	+	12	1	28325769
MD12G1216200	+	4	1	29400788
MD09G1184800	+	80	5	1.60204e+39
MD08G1032000	+	30	2	22996302299745
MD12G1120500	+	37	2	1932756119327580
MD09G1016800	+	15	1	1057965
MD16G1095100	-	48	1	6579755
MD07G1147500	-	10	3	2.15329e+23
MD17G1195500	+	25	3	2.34509e+23
MD10G1183500	-	3	1	27660381
MD03G1040100	-	20	1	3178929
MD11G1159000	-	3	1	15479098
MD04G1217000	-	58	7	2.99651e+55
MD12G1119300	+	4	1	19107016
MD08G1227800	+	8	1	29416543
MD11G1133100	+	50	4	1.21841e+31
MD09G1035900	+	25	3	2.22184e+20
MD08G1069300	-	7	1	5503124
MD16G1095300	-	2	1	6590845
MD16G1239500	-	5	1	25396665
MD14G1087500	-	150	5	1.09e+39
MD04G1090700	-	9	2	1615148516151560
MD09G1284300	+	14	3	3.62106e+23
MD05G1279300	-	37	4	4.13545e+31
MD03G1087000	-	48	2	70898467089823
MD17G1148300	+	10	1	13538120
MD15G1014900	-	17	2	877173877193
MD15G1426300	+	21	2	5270559052705610
MD02G1009800	-	2	1	644758
MD11G1297000	-	4	1	41465025
MD17G1086200	-	21	1	7071886
MD15G1043300	+	6	2	30099443011109
MD17G1168800	+	14	2	1715787517157790
MD05G1011800	+	22	3	2.39089e+20
MD13G1172900	+	4	1	14198932
MD00G1071200	+	20	3	1.38152e+23
MD00G1107500	-	12	2	2251646022516750
MD08G1221700	+	29	3	2.84263e+23
MD09G1092000	+	7	1	6729743
MD11G1095700	-	4	1	7963341
MD12G1063100	-	2	1	7382924
MD14G1156400	+	4	1	25093126
MD11G1062300	-	2	1	5409875
MD00G1173300	+	6	1	40008620
MD17G1170400	-	31	2	1746100017461160
MD17G1280300	+	10	1	34043319
MD06G1146000	-	48	3	2.88452e+23
MD11G1191100	+	6	1	27071272
MD13G1008900	-	11	2	543458543941
MD11G1021800	-	3	1	1892634
MD11G1049300	+	3	1	4233773
MD11G1051400	+	50	4	4.40361e+27
MD10G1227000	-	5	1	32387555
MD08G1190600	+	113	3	2.41381e+23
MD16G1010400	-	9	2	811231811280
MD03G1223800	+	82	2	3090237230902420
MD06G1195100	-	33	1	32954600
MD16G1181800	-	37	2	1558924115589310
MD05G1008000	-	10	3	1.8198e+20
MD06G1081000	-	12	3	1.991e+23
MD00G1018600	-	19	2	31437573143803
MD11G1226300	-	4	1	33017362
MD11G1187100	+	20	4	2.62924e+31
MD15G1282500	-	4	1	25513832
MD13G1261400	+	33	3	3.288e+23
MD16G1124200	-	18	2	89749358974845
MD15G1024300	-	2	1	1445992
MD15G1287500	+	3	1	26439246
MD15G1067000	+	6	1	4658430
MD15G1424000	-	30	2	5249705052496980
MD14G1056500	-	5	1	5836460
MD05G1262300	-	6	1	39729216
MD12G1025200	-	22	1	2693145
MD10G1217100	-	21	4	3.15575e+31
MD11G1168500	+	3	1	18044527
MD13G1013700	-	11	2	849467849509
MD15G1372700	+	11	1	45527895
MD07G1119800	+	6	1	14963012
MD13G1147400	+	118	5	1.15343e+39
MD06G1015000	-	146	4	1.89438e+27
MD14G1080400	+	6	2	91830879183250
MD12G1217500	-	4	1	29485312
MD01G1076400	-	5	1	18226405
MD07G1252900	-	3	1	32049185
MD12G1205200	+	20	1	28580995
MD09G1279300	+	10	2	3564007135640040
MD09G1180500	+	33	2	1548597715486080
MD14G1193100	-	11	1	28377035
MD13G1066700	-	3	1	4615152
MD16G1171500	-	10	2	1439368614393600
MD10G1173800	+	31	3	2.66484e+23
MD05G1221200	-	27	2	3540146735401480
MD02G1179600	+	18	2	1596074715960660
MD05G1085800	+	8	2	1806627318066390
MD06G1108500	-	4	1	24798981
MD04G1120600	+	6	2	2072389420723970
MD14G1018700	+	16	2	17632701763212
MD14G1048600	+	4	1	4623104
MD13G1085900	+	7	2	60538186053757
MD13G1175700	-	41	2	1451728214517320
MD10G1125400	-	119	6	2.05212e+47
MD12G1150100	+	4	1	23042265
MD16G1260800	+	7	2	3222174032221680
MD17G1219800	+	9	1	26775676
MD12G1018200	-	3	1	1739070
MD10G1044300	-	5	1	5944052
MD07G1008800	-	4	1	821386
MD13G1174800	+	32	3	1.4444e+23
MD03G1258500	+	2	1	34563142
MD03G1170900	+	13	2	2321341123213620
MD16G1130200	-	14	3	9.4999e+20
MD07G1061200	-	8	2	57239295724850
MD13G1178700	-	3	1	14886055
MD12G1075900	+	3	1	9195974
MD11G1065700	+	34	4	5.66797e+27
MD13G1220400	-	10	2	2132088621320860
MD14G1148500	+	120	7	2.41264e+55
MD01G1205800	-	4	2	3008111530081180
MD16G1069200	+	8	2	48832934883268
MD08G1249900	-	3	1	31402911
MD17G1215200	+	4	1	26226530
MD03G1240500	-	10	2	3257670432576610
MD17G1224500	-	8	1	27287611
MD08G1125900	-	9	1	11825878
MD08G1074500	-	33	2	60189776018790
MD05G1321200	+	3	1	44852751
MD08G1235900	-	6	1	30342979
MD11G1063800	+	4	1	5524274
MD13G1035100	+	7	1	2469335
MD15G1330500	-	25	2	3646212636462100
MD06G1048300	-	6	2	65377536538085
MD14G1036900	+	5	1	3390048
MD03G1225000	+	5	1	31065241
MD02G1178800	-	17	2	1583357915833600
MD08G1035000	-	10	4	2.44993e+27
MD12G1222000	-	2	1	29890552
MD02G1255000	-	3	1	30668278
MD12G1010200	+	14	2	10504761050380
MD15G1258300	+	2	1	21951959
MD04G1129900	-	20	6	2.16453e+47
MD13G1024500	-	3	1	1735073
MD08G1096000	+	5	1	8051720
MD09G1077400	+	69	3	5.45044e+20
MD12G1041600	+	13	1	4630790
MD04G1044700	+	50	1	5216052
MD03G1028000	+	3	1	2300421
MD04G1025600	+	30	1	2969710
MD02G1084100	+	272	1	6602883
MD10G1226100	+	8	1	32341760
MD05G1084000	-	6	1	17639828
MD11G1238700	-	2	1	34624592
MD03G1125800	+	32	2	1187684111876730
MD08G1209900	-	6	1	27302846
MD14G1125900	+	535	8	2.00824e+63
MD01G1082100	-	6	1	18857163
MD13G1062600	+	29	2	43635224363457
MD06G1169300	+	12	2	3099493030994870
MD03G1002400	-	3	1	167526
MD01G1148500	+	10	2	2573692325737000
MD11G1260800	+	6	1	37520486
MD07G1226100	-	11	1	30205106
MD14G1016200	-	2	1	1461086
MD16G1178100	-	2	1	15212670
MD06G1039300	-	29	2	50051945005222
MD07G1036800	-	18	2	30297463029779
MD11G1316500	-	11	1	42815395
MD09G1083100	-	22	1	5816348
MD03G1062200	-	10	1	5002893
MD12G1158600	-	37	1	23908326
MD13G1196500	-	13	1	17072710
MD07G1273200	+	25	3	3.39258e+23
MD05G1300800	-	4	1	43376989
MD17G1030000	-	39	3	2.16087e+20
MD05G1296400	+	3	1	43079711
MD14G1129100	+	8	2	2066134120661360
MD15G1387100	+	6	1	47885244
MD07G1283700	+	33	2	3465226334652190
MD16G1014700	-	23	1	1130605
MD03G1299000	-	4	2	3749237137492470
MD05G1040600	-	53	2	69010406900982
MD13G1074100	-	94	4	5.22243e+27
MD09G1149500	+	16	2	1174654811746650
MD12G1172300	+	4	1	25269586
MD08G1014700	-	43	3	1.10872e+20
MD15G1422400	-	18	2	5240978652409990
MD17G1194100	-	27	1	23282069
MD00G1152500	-	5	1	33416384
MD10G1293600	-	2	1	38178426
MD02G1153000	-	2	1	12666533
MD10G1193100	-	4	1	28926209
MD05G1185300	-	5	1	31398768
MD17G1264100	+	12	4	3.24764e+31
MD15G1290300	-	10	1	26827567
MD13G1219000	-	3	1	21157785
MD05G1082000	+	12	2	1717995517180040
MD13G1209700	+	499	12	1.94371e+95
MD06G1215500	+	7	2	3479507734795020
MD13G1094500	+	4	1	6657788
MD04G1022000	-	33	3	2.59327e+20
MD15G1272500	-	29	2	2381123723811340
MD10G1258200	-	13	2	3522971835229570
MD02G1221400	+	3	1	25811896
MD09G1069900	-	9	1	4787538
MD17G1201700	+	5	2	2437861824378670
MD10G1025500	+	50	4	3.18482e+27
MD04G1129600	+	12	3	2.15931e+23
MD02G1096700	-	18	1	7632761
MD17G1045300	+	35	3	3.26158e+20
MD02G1200800	+	11	1	19817985
MD05G1060300	+	13	2	1047434310474450
MD16G1046300	+	4	1	3229094
MD04G1055600	+	15	2	67067656706810
MD13G1139200	-	14	2	1072081210720880
MD14G1108600	-	131	2	1692288916922980
MD14G1205000	+	4	1	29266353
MD08G1043800	+	14	1	3342602
MD15G1420100	+	17	2	5216601252166140
MD13G1199600	+	58	1	17735299
MD03G1118400	+	19	1	10720710
MD08G1070300	-	21	3	5.55918e+20
MD09G1082900	-	301	9	5.80473e+62
MD07G1072600	+	16	4	6.87464e+27
MD12G1006300	+	4	1	756866
MD17G1265100	-	34	4	3.25509e+31
MD12G1061300	+	18	1	7132519
MD16G1168100	+	7	2	1399217413992280
MD08G1088400	+	14	3	7.28448e+20
MD04G1230100	-	25	2	3102187231021890
MD03G1185100	+	9	3	2.51984e+23
MD02G1308500	-	3	1	36379646
MD03G1144300	+	3	1	15522686
MD12G1016600	+	70	3	1.65184e+20
MD14G1019200	+	7	1	1812062
MD09G1046600	+	20	1	3083074
MD15G1034400	+	4	1	2433231
MD17G1112500	-	19	1	9640376
MD03G1085800	+	5	1	7025902
MD05G1037700	+	24	4	6.01557e+27
MD15G1141100	+	10	2	1041580410415880
MD07G1125800	+	7	1	17717480
MD13G1231500	-	7	1	22989721
MD06G1023700	-	18	2	29268202926864
MD17G1118700	-	2	1	10278400
MD12G1094600	-	17	3	1.27302e+23
MD15G1194500	+	13	1	15376278
MD15G1163200	-	6	2	1230045312300310
MD05G1092900	+	25	2	1975560519755680
MD15G1390200	-	35	2	4845890948458750
MD15G1260100	+	2	1	22177458
MD03G1174600	-	27	5	2.38671e+39
MD11G1060300	+	5	1	5235601
MD09G1005000	+	101	2	398380398319
MD10G1096900	+	6	2	1546752715467460
MD15G1018600	+	5	1	1069902
MD03G1149500	+	26	1	16641405
MD08G1006100	+	14	1	522978
MD00G1012400	-	4	2	15257771525859
MD14G1227200	-	17	1	30830321
MD10G1012500	-	9	2	17148071714856
MD07G1145300	-	2	1	21171694
MD01G1071200	+	38	3	1.75961e+23
MD15G1245400	-	30	5	2.02232e+39
MD09G1214900	+	8	3	2.11881e+23
MD09G1287200	+	16	1	36631158
MD12G1022200	+	2	1	2212917
MD07G1309300	-	4	1	36462354
MD02G1105500	-	2	1	8551719
MD15G1191400	-	8	1	15056157
MD15G1183300	+	3	1	14509723
MD12G1204400	-	26	3	2.8496e+23
MD02G1124200	+	8	2	1012491310124990
MD04G1153800	+	15	2	2420285524202890
MD11G1289600	+	9	1	40924809
MD14G1052100	-	4	2	49901534990236
MD07G1046100	-	11	1	3921728
MD02G1009200	-	4	1	608994
MD01G1228100	+	2	1	31801114
MD02G1291400	-	4	1	34709294
MD04G1221700	+	4	1	30292962
MD13G1191400	-	10	1	16398051
MD15G1384000	+	18	4	4.73052e+31
MD07G1194800	+	19	1	27415485
MD11G1061800	-	7	1	5381587
MD10G1210900	+	3	1	31030636
MD06G1073000	-	15	2	1815862518158520
MD10G1195000	+	21	3	2.9329e+23
MD10G1062700	+	3	1	8525147
MD13G1105800	-	6	1	7591531
MD13G1123000	+	76	9	9.12489e+62
MD11G1076000	+	5	1	6467348
MD14G1105500	+	4	1	16413525
MD15G1136600	+	53	3	1.00269e+23
MD03G1252500	-	7	1	33986010
MD15G1113300	+	3	1	7970218
MD14G1018100	-	174	2	17001451700164
MD09G1292400	-	30	4	3.75046e+31
MD15G1398600	+	12	3	4.99283e+23
MD13G1140900	+	8	2	1089747810897560
MD07G1169900	-	4	1	24460385
MD16G1039900	+	11	2	28338622833788
MD13G1062400	-	2	1	4349567
MD13G1189100	-	21	1	16144937
MD12G1074400	+	25	1	8958966
MD08G1023300	+	4	1	1687607
MD05G1249800	-	6	1	38130205
MD09G1061000	-	6	1	4162937
MD06G1077500	+	5	2	1922463719224860
MD04G1012400	-	20	1	1394266
MD06G1221400	+	17	2	3530064035300720
MD15G1415900	-	17	3	5.17123e+23
MD05G1023200	-	24	6	3.87587e+41
MD14G1092700	-	9	2	1384384313843960
MD03G1235100	+	4	1	32120672
MD08G1033200	-	25	4	2.35742e+27
MD08G1207700	-	2	1	26991766
MD17G1139500	+	3	1	12552764
MD08G1040300	+	29	6	2.987e+41
MD10G1076200	-	23	2	1085989310859670
MD13G1093700	-	215	6	6.60277e+41
MD08G1030800	-	8	3	2.20059e+20
MD12G1129600	+	47	1	20485616
MD15G1075800	+	2	1	5173550
MD08G1221900	+	43	3	2.84498e+23
MD14G1014100	-	4	1	1249452
MD15G1327100	+	71	6	3.53594e+47
MD09G1196000	+	20	1	17827032
MD02G1127200	+	10	2	1030132310301450
MD16G1227200	-	54	2	2305374823053800
MD04G1139500	+	8	1	22774823
MD16G1069400	-	30	2	48962554895584
MD14G1141200	-	3	1	23136687
MD09G1200100	+	20	3	1.8348e+23
MD06G1239300	+	3	1	36977285
MD01G1135400	-	24	2	2445665024456670
MD17G1056400	-	4	1	4450612
MD06G1184100	+	18	3	3.22398e+23
MD03G1150700	-	52	4	1.68448e+31
MD16G1253000	+	5	1	28631431
MD08G1112900	-	35	4	1.00099e+31
MD14G1180300	+	104	4	2.73017e+31
MD01G1034200	+	8	2	1170729311707260
MD11G1110600	-	62	4	9.78119e+27
MD14G1184700	+	2	1	27714766
MD11G1192300	+	10	1	27332457
MD10G1112000	-	3	1	18540541
MD15G1223700	+	8	1	18180265
MD06G1237100	+	63	4	3.68452e+31
MD01G1159800	+	6	1	26596998
MD00G1115400	-	3	1	24538122
MD13G1074500	+	4	2	52647325264788
MD12G1061200	-	41	3	7.10102e+20
MD12G1183500	+	113	6	2.63638e+47
MD01G1148700	+	17	1	25744059
MD17G1197500	+	22	3	2.36509e+23
MD04G1034900	+	4	1	3905022
MD10G1147000	+	6	1	23392331
MD16G1117900	-	5	2	83812308381277
MD06G1108600	+	229	4	2.48113e+31
MD13G1043400	-	14	1	3037453
MD05G1029700	-	8	1	4845301
MD02G1266200	-	500	4	3.20304e+31
MD04G1046700	+	31	2	54401855440228
MD16G1117500	-	7	1	8338459
MD11G1096200	+	14	3	8.00719e+20
MD13G1029500	+	2	1	2124180
MD15G1160200	-	10	2	1198925011989300
MD17G1283600	+	20	1	34270184
MD11G1052800	-	17	1	4490346
MD13G1155700	-	8	2	1212606912125930
MD15G1331500	+	6	2	3677286736772940
MD17G1191000	+	117	4	2.28038e+31
MD07G1286200	-	7	2	3482763934827770
MD11G1244700	+	6	1	35544061
MD14G1011500	-	81	5	1.09193e+34
MD04G1103800	-	9	1	19104235
MD11G1066100	-	17	2	56920615692041
MD07G1233600	+	3	1	30731827
MD10G1291300	+	10	2	3799240837992150
MD05G1313600	+	7	1	44410379
MD11G1315700	+	5	1	42762194
MD10G1032000	+	46	4	4.12628e+27
MD02G1201600	-	15	1	19921386
MD08G1017500	+	7	2	13367831336731
MD08G1060500	-	4	1	4793905
MD08G1005300	+	7	1	479702
MD05G1067800	+	14	2	1276406412764010
MD02G1109000	+	58	2	87808308780753
MD05G1312700	+	101	3	4.43432e+23
MD15G1216100	-	101	4	1.74379e+31
MD13G1086400	+	8	1	6081782
MD02G1060900	-	5	1	4879368
MD17G1197800	+	9	1	23707611
MD02G1180500	+	61	3	1.61957e+23
MD00G1092500	-	5	1	19540650
MD16G1199600	+	10	2	1803644618036210
MD16G1186000	-	8	1	16037906
MD17G1136700	+	3	1	12232616
MD04G1116800	+	6	1	20216904
MD14G1088200	+	2	1	11036246
MD02G1316700	-	4	1	37115658
MD10G1337900	-	50	3	4.13903e+23
MD12G1241600	-	29	3	3.13254e+23
MD16G1036900	-	23	1	2657072
MD14G1100100	-	11	2	1547030315470370
MD01G1049500	-	15	3	1.52306e+23
MD12G1031300	+	4	1	3459748
MD07G1212900	+	6	1	29080025
MD12G1196400	-	23	2	2776182727761850
MD02G1073500	-	22	4	5.90904e+27
MD12G1232400	-	49	2	3071785930717790
MD12G1153400	-	5	1	23346439
MD01G1153500	+	3	1	26186570
MD03G1219600	+	3	1	30419779
MD09G1256800	+	9	1	32856223
MD11G1121300	-	32	5	1.11783e+39
MD13G1181100	-	16	2	1508771515087750
MD11G1074000	+	81	2	62620266261991
MD10G1121900	+	4	1	19919905
MD10G1267500	-	17	4	3.60426e+31
MD11G1036600	-	49	4	3.16215e+27
MD12G1049300	-	4	1	5630552
MD12G1256300	-	4	1	32405561
MD13G1080600	+	12	2	56684455668414
MD00G1061700	-	7	3	1.14193e+23
MD04G1194200	+	35	2	2836436528364440
MD15G1229200	-	9	1	18731148
MD12G1020800	-	9	2	20593992059451
MD05G1032700	-	4	1	5334712
MD06G1172500	+	16	1	31268834
MD07G1072400	+	99	3	6.85787e+20
MD10G1047900	+	13	1	6389659
MD04G1165000	+	32	3	2.55382e+23
MD15G1420800	-	8	1	52260297
MD08G1060900	+	2	1	4829506
MD07G1239000	+	9	1	31072382
MD05G1151600	-	135	4	2.82467e+31
MD08G1014300	+	3	1	1076677
MD12G1028700	-	4	1	3188145
MD12G1017800	+	75	8	1.72087e+55
MD06G1084100	+	24	2	2056738120567490
MD17G1196000	+	4	1	23478308
MD07G1090500	-	3	1	9465661
MD13G1121200	-	91	4	8.8974e+27
MD13G1006500	-	11	2	408624408595
MD01G1221000	+	21	1	31313084
MD10G1134700	-	23	3	2.16736e+23
MD12G1227400	+	12	2	3030409730304060
MD12G1206100	+	11	2	2865871528658620
MD12G1178700	-	3	1	25902472
MD11G1227100	+	4	1	33078065
MD12G1027300	-	25	4	3.06915e+27
MD06G1173100	-	6	1	31297815
MD04G1081100	+	4	1	11208443
MD17G1065000	-	14	2	52555105255437
MD07G1184600	+	12	2	2656652026566450
MD13G1002700	+	45	6	1.71544e+35
MD16G1061200	-	5	1	4370323
MD12G1057900	-	3	1	6625796
MD12G1119400	+	6	2	1913643419136490
MD15G1249000	-	18	2	2076221920762050
MD04G1241900	-	2	1	31876617
MD16G1272300	+	6	2	3545108635450900
MD11G1111800	+	15	3	9.89529e+20
MD03G1251500	+	7	2	3391964233919770
MD08G1243600	-	6	2	3089311830893130
MD11G1032400	+	12	2	28281112828403
MD04G1194300	-	5	2	2836531628365240
MD09G1194900	-	6	1	17568760
MD01G1124500	-	6	1	23735388
MD14G1105600	-	11	2	1641845716418550
MD12G1192900	+	9	2	2748007427480230
MD15G1071400	+	9	1	4897647
MD16G1178600	-	57	8	1.5263e+63
MD13G1131400	+	73	4	9.98998e+27
MD07G1170400	-	112	3	2.45263e+23
MD09G1041300	-	32	4	2.65311e+27
MD06G1106300	-	22	2	2454061324540730
MD13G1061600	-	3	1	4320078
MD00G1063500	+	5	2	1174961111749590
MD11G1281200	+	5	1	39881643
MD17G1265900	-	6	1	32637640
MD10G1083600	+	3	1	12232294
MD13G1146000	+	7	1	11405090
MD01G1106900	-	3	1	21972411
MD10G1094900	-	9	1	14826043
MD11G1284500	-	55	5	4.02869e+39
MD11G1163700	+	2	1	16636566
MD12G1209700	-	84	5	2.88629e+39
MD16G1267100	+	33	3	3.41275e+23
MD15G1335500	-	52	2	3748223137482200
MD10G1273100	-	4	1	36480399
MD13G1130400	-	12	1	9898011
MD09G1150300	-	5	1	11840464
MD16G1026300	-	8	1	1866571
MD12G1156500	+	10	2	2371328923713180
MD05G1279200	+	23	3	4.13504e+23
MD13G1159600	+	9	2	1256638212566320
MD05G1200100	+	15	3	3.27653e+23
MD10G1210600	+	268	3	3.10107e+23
MD01G1141800	-	11	3	2.51331e+23
MD16G1084300	-	5	1	5917043
MD01G1087400	+	3	1	19674635
MD05G1071900	+	5	1	15152050
MD16G1031500	+	6	1	2239996
MD02G1241800	+	12	1	29166400
MD03G1110000	+	5	1	9572059
MD09G1016600	-	103	4	1.01955e+27
MD09G1208700	-	3	1	20033924
MD16G1193800	+	8	2	1720236917202330
MD06G1082500	-	121	5	2.02796e+39
MD11G1231700	+	10	2	3371758633717610
MD10G1052200	+	4	1	6923827
MD05G1236200	-	8	2	3676589836765870
MD10G1098600	-	22	3	1.5844e+23
MD10G1192400	-	9	1	28881471
MD01G1154700	+	180	5	2.63049e+39
MD13G1073700	+	5	2	51980305196029
MD13G1275500	+	2	1	37945229
MD14G1056200	+	5	1	5794004
MD03G1060300	-	3	1	4866513
MD06G1166300	+	23	3	3.06266e+23
MD06G1201600	+	42	5	3.34842e+39
MD14G1123200	+	2	1	19768897
MD12G1002600	-	4	1	434226
MD03G1163600	-	94	5	2.03874e+39
MD08G1197800	-	42	4	2.56388e+31
MD07G1267300	-	9	3	3.35339e+23
MD17G1057500	+	4	1	4695040
MD11G1010700	+	45	4	8.1059e+23
MD06G1112100	-	18	1	25071934
MD17G1250400	+	6	1	30004216
MD08G1055600	+	24	4	4.3269e+27
MD05G1152100	+	10	2	2827496328274800
MD12G1001200	+	4	1	227681
MD08G1066300	+	16	2	53115985311639
MD14G1244800	-	2	1	32306996
MD10G1154500	+	29	2	2422552124225440
MD15G1331100	-	10	2	3653332036533150
MD12G1021400	-	5	2	21517052151785
MD16G1191200	-	156	6	1.67385e+47
MD14G1148000	+	47	5	2.40885e+39
MD14G1117700	-	6	2	1925940819259440
MD04G1243400	+	6	1	31983147
MD11G1273100	-	5	1	38983965
MD05G1267500	+	8	2	4027294240272980
MD17G1131500	+	59	4	1.1599e+31
MD09G1002500	-	2	1	264672
MD07G1127600	-	4	1	18027885
MD10G1206600	-	8	1	30547088
MD05G1324500	+	2	1	45120824
MD16G1123600	+	11	2	89327528932858
MD05G1112100	-	2	1	22970049
MD14G1210500	+	84	5	2.9622e+39
MD02G1007600	-	80	6	4.81244e+35
MD10G1331700	-	13	2	4094225240942230
MD00G1075500	-	4	1	15266123
MD08G1223400	-	3	1	28717075
MD09G1013200	-	14	1	826186
MD00G1166700	-	15	2	3816611938166180
MD11G1162100	+	7	1	16392292
MD12G1022300	+	33	1	2222735
MD05G1173900	+	3	1	30224762
MD10G1241500	-	22	2	3368070433680860
MD12G1038300	+	4	1	4141692
MD17G1192900	+	7	2	2312468923124700
MD03G1226200	-	5	1	31162801
MD06G1138200	-	6	1	28321601
MD16G1128400	-	5	1	9405103
MD09G1203200	-	10	2	1901644119016460
MD03G1131500	+	53	2	1297365812973590
MD12G1166000	-	95	2	2468149224681540
MD11G1280900	+	5	1	39848134
MD14G1018800	-	3	1	1764293
MD05G1065800	+	3	1	12316039
MD07G1059800	-	4	1	5550337
MD16G1189900	-	114	3	1.65417e+23
MD08G1185900	+	19	2	2343189623431960
MD10G1158600	+	11	3	2.48346e+23
MD00G1013000	-	4	1	1626575
MD01G1142300	-	6	2	2519660125196670
MD12G1166600	+	6	1	24720290
MD02G1190400	-	2	1	17546939
MD01G1107200	+	6	1	22013713
MD07G1241000	+	3	1	31220575
MD02G1000900	+	35	4	3.48883e+19
MD17G1047100	+	6	1	3448567
MD06G1088700	+	38	3	2.16328e+23
MD09G1185800	-	49	3	1.60999e+23
MD08G1162000	+	9	1	19011966
MD05G1116200	+	4	1	23724163
MD08G1093000	-	3	1	7748391
MD04G1053700	-	2	1	6355515
MD07G1054600	+	11	1	5055587
MD08G1052500	+	6	1	4122820
MD15G1186300	+	11	1	14721145
MD09G1195900	-	17	3	1.77851e+23
MD12G1167600	+	5	1	24775893
MD01G1230900	+	8	1	32019956
MD17G1033700	-	41	2	23996082399564
MD12G1257000	-	20	3	3.24443e+23
MD08G1132100	-	17	1	12461320
MD08G1075200	+	40	3	6.11604e+20
MD09G1165200	-	45	1	13521855
MD05G1208500	+	61	1	34023287
MD03G1107300	-	14	1	9237060
MD02G1238900	-	19	3	2.86663e+23
MD12G1196800	-	24	4	2.77866e+31
MD16G1097800	+	25	3	6.84467e+20
MD10G1219600	-	6	1	31708423
MD10G1277200	-	97	2	3680210836802080
MD10G1161200	+	14	1	25166370
MD03G1241200	+	7	2	3262327232626630
MD17G1269500	+	17	2	3294717432947150
MD09G1236700	+	12	3	2.99131e+23
MD00G1181400	+	15	1	42689138
MD10G1327900	-	3	1	40737875
MD11G1257700	-	6	1	36997015
MD14G1205600	-	4	1	29298568
MD16G1023300	+	174	6	1.70125e+41
MD04G1092300	-	20	2	1641071916410760
MD12G1119800	-	42	1	19186971
MD16G1164100	+	89	1	13569014
MD16G1173400	-	6	1	14628838
MD09G1177000	+	28	6	1.51755e+47
MD09G1193900	-	176	2	1737103317371050
MD14G1208800	-	7	1	29519804
MD12G1052800	+	19	2	59226045922549
MD16G1176100	+	2	1	14960760
MD14G1165600	-	4	1	25922827
MD03G1292200	-	78	1	36926771
MD04G1203800	-	3	1	28989918
MD00G1140200	-	17	2	3069701230696920
MD15G1148400	+	11	2	1098478010984730
MD17G1026600	-	4	2	19043291904399
MD17G1066800	+	10	3	5.39584e+20
MD16G1204400	+	3	1	18681105
MD13G1267400	+	78	4	3.50412e+31
MD11G1032900	-	16	1	2853634
MD16G1270600	+	13	1	35120360
MD15G1002800	+	3	1	167928
MD10G1049900	+	12	3	6.61391e+20
MD04G1023800	+	21	2	27523922752508
MD10G1266300	-	10	2	3591922635919250
MD13G1156500	-	66	5	1.21885e+39
MD10G1302900	+	12	2	3894943338962090
MD14G1203600	-	26	2	2918761629187670
MD09G1283000	+	5	1	36044423
MD17G1054100	-	26	3	4.19855e+20
MD13G1265600	-	9	1	34277899
MD15G1173600	+	6	1	13570158
MD04G1199700	-	26	1	28662646
MD05G1037800	-	40	4	6.0164e+27
MD09G1080200	-	6	1	5619653
MD05G1081600	-	9	2	1714001117140100
MD15G1043800	+	6	1	3030117
MD01G1229900	-	2	1	31901664
MD09G1165000	+	5	1	13518991
MD02G1049900	+	5	1	3905443
MD17G1109300	-	14	1	9364469
MD01G1029100	-	19	2	1063261310632660
MD12G1244300	+	27	5	3.15077e+39
MD05G1299700	+	2	1	43322670
MD13G1028000	+	11	3	2.00517e+20
MD05G1301200	-	15	1	43415099
MD09G1240100	+	10	2	3052652230526580
MD10G1309200	-	4	1	39393957
MD02G1185100	+	5	2	1680761616807500
MD10G1195900	+	42	3	2.94244e+23
MD09G1000200	-	29	3	345183490034562
MD05G1158500	+	6	1	28763582
MD11G1195700	-	30	1	28036379
MD05G1023700	+	51	2	39172523917181
MD03G1031400	+	49	3	2.53778e+20
MD13G1076100	+	21	2	54040545404129
MD06G1062300	-	5	1	10479340
MD00G1104200	+	36	2	2190303021902970
MD01G1177300	-	13	2	2780052127800710
MD03G1005700	-	2	1	465845
MD05G1073200	+	9	2	1544655515446500
MD15G1183900	+	22	2	1452982114529750
MD12G1043900	+	22	1	4945780
MD09G1192500	+	7	1	17183685
MD17G1177200	+	14	2	2013660920136690
MD08G1240900	+	28	3	3.06837e+23
MD03G1005400	-	2	1	443431
MD16G1007100	-	5	2	539805539827
MD08G1205900	-	19	1	26646935
MD12G1158700	+	4	1	23914250
MD10G1091900	-	11	1	13901813
MD16G1118500	+	4	1	8425246
MD01G1210100	+	11	1	30408116
MD16G1264200	+	4	1	33122101
MD16G1185700	+	68	1	16024719
MD04G1200900	-	4	1	28722146
MD06G1084400	+	3	1	20721056
MD02G1124100	-	35	7	1.01047e+55
MD09G1001100	-	9	1	182006
MD11G1197900	+	19	2	2848409028484110
MD05G1271100	-	18	4	4.06764e+31
MD04G1201000	-	4	1	28726885
MD03G1247900	-	5	1	33505171
MD11G1145400	-	63	1	13536606
MD13G1035700	-	76	4	2.49465e+27
MD07G1304300	-	4	1	36173766
MD10G1188900	-	2	1	28516028
MD06G1230300	-	15	3	3.59871e+23
MD10G1181300	-	10	1	27438557
MD13G1020600	-	5	1	1296318
MD04G1081800	+	81	5	1.12947e+39
MD16G1126400	-	9	1	9202939
MD10G1300200	-	17	2	3874677538746750
MD08G1105600	+	6	1	9025879
MD16G1157900	-	65	3	1.26396e+23
MD04G1224100	-	7	1	30414795
MD07G1262400	-	42	4	3.31667e+31
MD00G1110400	-	13	3	2.30728e+23
MD16G1191300	+	8	2	1684719916847030
MD08G1118600	-	8	1	10826103
MD13G1114000	-	39	3	8.26515e+20
MD08G1033100	-	94	6	2.34549e+41
MD10G1145500	-	8	1	23183328
MD10G1093800	+	15	2	1459907014599130
MD03G1167600	+	12	2	2243646922436490
MD15G1078300	-	575	8	5.3437e+55
MD15G1352900	-	2	1	42185087
MD06G1137800	+	13	1	28288163
MD13G1176900	-	40	4	1.46621e+31
MD13G1148000	-	41	2	1156009811562090
MD12G1138400	+	48	3	2.15895e+23
MD08G1131300	-	12	1	12390812
MD15G1293100	+	11	1	27172120
MD00G1107300	-	17	2	2246954222469590
MD10G1028400	+	63	3	3.67419e+20
MD06G1218100	+	25	3	3.502e+23
MD15G1129300	-	7	1	9363913
MD17G1029800	+	3	1	2153160
MD10G1051200	-	4	1	6809797
MD13G1201100	+	32	1	17948369
MD14G1067300	-	15	2	73069267307001
MD15G1214800	-	3	1	17249714
MD00G1098400	-	7	1	20508330
MD07G1310100	+	3	1	36501128
MD10G1069900	+	12	1	9680202
MD15G1118800	+	19	4	8.53728e+27
MD07G1096000	+	39	2	1047227910472620
MD17G1233800	-	2	1	28245340
MD10G1031800	+	12	1	4068793
MD16G1020300	+	3	1	1464156
MD01G1036900	+	7	1	12379785
MD03G1169900	+	8	2	2303363823035850
MD04G1016200	-	3	1	1750484
MD10G1003400	-	2	1	649636
MD07G1278300	+	12	2	3431693334317180
MD13G1020100	+	18	4	1.27139e+27
MD15G1287400	+	6	1	26430893
MD14G1157300	+	20	2	2514399225143710
MD14G1060900	-	12	2	64201696420311
MD00G1126800	-	21	1	26922371
MD11G1279700	-	13	5	3.97297e+39
MD17G1215800	+	6	1	26289282
MD06G1022100	-	30	2	27419302741905
MD07G1042400	-	21	1	3556587
MD15G1073500	+	24	1	5007207
MD07G1153700	-	2	1	22384415
MD03G1213300	-	3	1	29278598
MD17G1145400	+	10	1	13125551
MD11G1224500	+	3	1	32860905
MD05G1059600	-	7	1	10401269
MD12G1236000	-	2	1	31017987
MD09G1234800	-	13	2	2950668529506610
MD10G1252800	+	11	2	3456378534561470
MD16G1181400	+	19	3	1.55724e+23
MD01G1193300	-	7	1	29231384
MD05G1061300	-	20	3	1.07517e+23
MD05G1334500	+	14	1	45768169
MD10G1309000	+	13	1	39379007
MD16G1211000	-	57	3	1.99501e+23
MD05G1335400	-	133	4	4.5807e+31
MD11G1157900	+	2	1	15344148
MD15G1095600	+	19	2	66642396664187
MD04G1148200	-	11	3	2.36624e+23
MD10G1340300	-	18	3	4.15724e+23
MD15G1390400	-	13	3	4.84858e+23
MD13G1070200	+	2	1	4923120
MD12G1140900	+	17	2	2189526521895300
MD14G1243200	+	98	6	3.21642e+47
MD09G1097200	+	8	1	7078911
MD14G1025200	+	4	1	2336600
MD01G1237000	+	4	1	32421070
MD04G1013800	+	7	1	1576725
MD04G1247000	-	13	1	32186079
MD12G1172100	+	4	1	25246868
MD08G1238800	+	5	1	30578961
MD17G1050500	-	10	2	37416933741733
MD11G1289400	-	6	2	4090474140904720
MD15G1018500	+	9	1	1064075
MD17G1047800	-	31	1	3469904
MD13G1054700	+	24	4	3.84699e+27
MD05G1278600	-	3	1	41297916
MD06G1228400	-	3	1	35844034
MD15G1196700	+	5	1	15607623
MD02G1179000	+	9	2	1587159615871500
MD00G1129200	-	41	2	2749032027491800
MD10G1293400	-	14	2	3816437838164340
MD09G1082200	+	7	1	5777275
MD13G1131600	-	55	1	9992032
MD05G1326000	+	2	1	45194098
MD17G1145700	+	12	1	13144169
MD01G1148400	-	60	5	2.57231e+39
MD01G1022300	+	7	2	89086058908530
MD11G1267500	-	18	2	3824984138249870
MD09G1042400	+	110	4	2.75017e+27
MD10G1340200	+	3	1	41571061
MD13G1016100	+	3	1	1031657
MD12G1200600	-	10	1	28127034
MD15G1022700	+	12	1	1318470
MD02G1011400	-	13	3	7.23594e+17
MD17G1163300	-	12	1	16155508
MD05G1076000	-	246	7	1.62904e+55
MD06G1164000	-	11	1	30471704
MD03G1258700	-	2	1	34571557
MD05G1001000	+	11	3	3.79155e+17
MD03G1205200	-	31	3	2.81323e+23
MD17G1198000	-	19	1	23735791
MD14G1054400	+	9	1	5492099
MD09G1050600	-	9	1	3360492
MD09G1128600	-	4	1	9942549
MD15G1276700	-	22	3	2.43182e+23
MD06G1160400	+	16	1	30173112
MD10G1041500	+	133	4	5.39692e+27
MD08G1086300	-	18	4	7.18047e+27
MD13G1175800	+	11	2	1453436814534310
MD06G1108400	+	4	1	24798920
MD17G1048300	+	69	4	3.51728e+27
MD15G1027100	+	29	3	1.61003e+20
MD07G1239100	-	6	2	3107287831072850
MD02G1037500	-	7	2	28413392841358
MD13G1162100	-	62	1	12757443
MD09G1219100	+	33	4	2.23983e+31
MD11G1313600	+	3	1	42600260
MD01G1163500	+	13	3	2.68439e+23
MD15G1229000	-	31	2	1871742818717450
MD07G1270800	+	6	1	33780741
MD16G1107200	-	9	2	75163727516316
MD14G1001400	+	19	2	278646278588
MD04G1197900	+	6	1	28573961
MD00G1039600	+	2	1	6781883
MD12G1238700	+	2	1	31176176
MD09G1135000	-	29	3	1.03656e+23
MD15G1036900	-	5	1	2575580
MD15G1431700	+	10	2	5315103453151110
MD03G1062700	+	4	1	5061236
MD08G1023500	+	4	1	1693358
MD13G1001400	+	38	2	108951109065
MD12G1004200	+	4	1	595561
MD03G1263300	-	29	1	34904904
MD09G1270100	+	54	2	3446202134462000
MD07G1130200	+	4	1	18576349
MD00G1016700	+	40	4	2.4142e+27
MD10G1321300	-	37	1	40323041
MD14G1242500	-	3	1	32103794
MD09G1149300	+	20	1	11732810
MD07G1250300	-	10	2	3190191731902040
MD13G1125600	-	3	1	9310292
MD12G1168600	-	7	1	24900960
MD09G1176900	+	10	1	15130525
MD05G1342600	+	88	3	4.62998e+23
MD03G1094800	+	15	3	8.02977e+20
MD09G1009800	+	3	1	676591
MD13G1140600	-	2	1	10841653
MD03G1064800	-	41	2	51687715168804
MD10G1070300	+	32	2	97700369770193
MD12G1040400	+	26	3	4.38533e+20
MD10G1062000	-	28	2	83520968351959
MD01G1116500	-	2	1	22999268
MD13G1244500	-	5	1	25548831
MD11G1065600	+	5	2	56594815659544
MD09G1075900	-	5	1	5355813
MD17G1215000	-	11	1	26188500
MD13G1016000	+	4	1	1028062
MD15G1131100	-	12	3	9.46815e+20
MD16G1194000	+	335	6	1.72172e+47
MD15G1416700	-	4	1	51824659
MD11G1164200	+	3	1	16704623
MD17G1104200	-	26	2	88236248823556
MD12G1212300	+	36	6	2.91169e+47
MD12G1215600	+	7	1	29386463
MD17G1096200	-	26	3	8.12549e+20
MD15G1144400	+	7	2	1066537710665260
MD03G1060900	-	7	2	49303234930360
MD09G1083200	-	2	1	5820223
MD15G1187300	+	91	4	1.47999e+31
MD04G1003800	-	147	4	5.31301e+23
MD12G1186100	-	16	2	2676072526760680
MD11G1222000	-	6	1	32516491
MD01G1104900	+	20	1	21808675
MD16G1064400	+	6	2	45368804536764
MD02G1012000	-	6	1	761771
MD12G1037000	-	6	2	39916313991541
MD07G1067400	+	9	2	63400026339879
MD10G1281700	+	5	1	37237290
MD10G1159600	+	2	1	25077924
MD04G1213400	-	96	4	2.97098e+31
MD16G1083000	+	17	1	5816238
MD16G1249600	-	30	2	2787713527877260
MD12G1138300	-	2	1	21580246
MD04G1191100	+	7	2	2808200228082050
MD08G1215000	-	6	2	2777533727775370
MD11G1233600	-	10	2	3404175034041870
MD03G1044300	+	8	1	3508611
MD08G1068900	-	17	2	54794985479554
MD10G1098700	+	77	3	1.58685e+23
MD12G1069000	-	16	4	8.21749e+27
MD17G1236700	-	9	2	2853748828537500
MD00G1145000	-	3	1	31721009
MD05G1089900	-	20	2	1901854119018700
MD09G1260600	-	3	1	33343557
MD15G1134500	+	134	2	97772949777318
MD12G1006600	+	4	1	776745
MD16G1035000	-	28	4	2.4912e+27
MD12G1003200	+	32	3	4.97513e+17
MD03G1172700	-	4	1	23557534
MD11G1029000	-	8	1	2554042
MD13G1125800	-	26	2	93230399322934
MD02G1289600	-	7	2	3458117834581100
MD15G1055000	-	4	1	3727528
MD15G1197000	-	44	3	1.56253e+23
MD12G1142600	+	24	2	2219102922191190
MD08G1228500	-	7	2	2946683729467000
MD13G1141700	-	267	3	1.09852e+23
MD14G1232000	-	3	1	31231577
MD07G1262700	+	3	1	33191241
MD17G1171300	+	4	1	17645867
MD14G1010700	+	20	3	1.05253e+20
MD16G1030300	-	6	1	2166197
MD03G1012000	+	8	1	923165
MD10G1321400	+	14	1	40336246
MD02G1191300	-	19	2	1781012217810170
MD12G1003100	-	36	2	479729479668
MD15G1238100	-	21	1	19598999
MD08G1174900	-	10	1	21245488
MD15G1349700	-	2	1	41473064
MD00G1005500	+	3	1	790773
MD17G1056200	-	29	2	44364894436538
MD09G1214300	+	55	5	2.10609e+39
MD16G1018400	+	6	2	13452771345299
MD03G1216700	-	10	1	30093897
MD07G1169500	+	65	4	2.44153e+31
MD10G1204100	-	24	3	3.03165e+23
MD11G1281300	+	3	1	39890754
MD15G1232800	-	17	2	1901724019017300
MD16G1073200	+	5	1	5140830
MD14G1227300	-	22	4	3.08461e+31
MD02G1180800	-	10	2	1621424016212980
MD12G1028900	-	6	1	3209530
MD13G1167700	+	34	2	1358778213587740
MD06G1227900	+	14	1	35822018
MD07G1301800	-	24	2	3603523936035280
MD04G1049400	+	95	4	5.79052e+27
MD01G1210600	+	111	1	30437914
MD16G1083700	+	32	3	5.88032e+20
MD13G1107900	-	6	1	7733234
MD04G1231000	-	7	2	3107211831072050
MD02G1012700	-	27	2	796770796790
MD06G1205300	-	3	1	34039800
MD03G1003600	+	2	1	274811
MD07G1054900	+	14	2	50808925080753
MD00G1094900	-	3	1	19804400
MD11G1118300	-	12	2	1076686010766750
MD01G1120700	+	23	2	2343457323434540
MD14G1191200	-	13	1	28212536
MD01G1072600	-	9	1	17782465
MD02G1302900	+	14	2	3569380435693680
MD13G1006400	-	312	3	4.02757e+17
MD12G1000500	+	47	4	1.57056e+23
MD17G1003500	+	7	2	323510323450
MD05G1289300	+	7	1	42175119
MD08G1016400	-	64	3	1.2723e+20
MD01G1022500	-	7	1	8959208
MD06G1065400	-	111	2	1352663213526600
MD13G1039500	+	3	1	2698799
MD09G1022300	-	2	1	1341421
MD13G1021300	-	5	1	1544604
MD05G1249100	-	27	3	3.80699e+23
MD10G1315200	+	10	1	39906540
MD00G1159400	-	12	2	3524105335241100
MD11G1224300	+	8	1	32845309
MD07G1195600	-	10	2	2743515327435000
MD15G1126200	+	82	2	91766449176702
MD06G1210500	-	2	1	34331467
MD04G1022300	+	5	1	2621527
MD12G1259300	-	12	2	3257826032578390
MD15G1171400	-	7	1	13308358
MD17G1114400	+	21	1	9810022
MD14G1097000	-	5	1	14725534
MD09G1197000	-	3	1	17939706
MD05G1179300	+	17	1	30704853
MD17G1098300	+	7	1	8358899
MD15G1263900	-	18	3	2.25682e+23
MD13G1014300	+	21	2	902191902120
MD07G1238800	-	6	1	31049690
MD15G1188600	-	247	7	1.48924e+55
MD15G1135800	+	163	6	9.90715e+41
MD10G1311700	-	2	1	39645014
MD13G1234400	+	10	1	23430569
MD11G1175100	+	4	1	20764776
MD00G1092600	-	3	1	19545379
MD00G1000800	-	8	2	171103171127
MD10G1111800	+	110	1	18318184
MD11G1000600	-	13	3	945159460194646
MD12G1023700	+	3	1	2397104
MD15G1090600	-	18	1	6282097
MD15G1422000	-	86	2	5238285452382960
MD08G1181100	+	6	1	22484272
MD10G1119900	+	21	1	19683885
MD08G1172400	-	6	1	20750724
MD14G1001200	+	5	1	258338
MD17G1073100	+	64	3	5.87117e+20
MD11G1009500	-	33	2	764405764211
MD11G1274100	-	120	5	3.90769e+39
MD11G1291200	+	14	2	4106297841063070
MD08G1117900	-	5	1	10780681
MD08G1099900	-	5	2	83866938386673
MD04G1070200	+	3	1	9605069
MD14G1233900	-	7	2	3137822631378160
MD02G1144300	+	2	1	11968549
MD13G1025300	+	94	5	1.79189e+34
MD09G1034100	-	8	3	2.08928e+20
MD06G1217900	-	26	4	3.49906e+31
MD07G1148500	-	5	1	21711809
MD13G1102100	-	93	8	7.25893e+55
MD17G1146100	-	25	2	1318373313183710
MD04G1046500	-	25	3	5.39997e+20
MD13G1102900	+	6	2	73571917357329
MD17G1222300	+	8	1	27069343
MD11G1234300	-	7	2	3410114734098200
MD04G1176700	-	3	1	26811535
MD16G1017700	-	10	1	1298259
MD12G1260300	-	3	1	32637893
MD17G1238400	+	3	1	28762967
MD09G1139200	-	5	1	10792670
MD14G1197500	+	10	3	2.87632e+23
MD14G1035900	+	7	1	3248281
MD03G1042000	+	3	1	3320415
MD16G1000300	+	14	1	20835
MD04G1004900	+	106	1	622380
MD17G1196600	+	161	3	2.35554e+23
MD07G1008500	-	8	2	794348796083
MD16G1192600	+	7	1	17028170
MD14G1200500	-	6	1	28988301
MD01G1141700	+	19	5	2.51345e+39
MD06G1234200	+	72	5	3.65346e+39
MD15G1108400	-	9	1	7556156
MD10G1190000	-	11	2	2871241328712540
MD04G1008400	-	29	3	9.73876e+17
MD14G1040500	-	5	2	37957223795653
MD17G1278600	+	68	2	3385879433858770
MD05G1308300	-	24	2	4394209643942110
MD11G1068400	+	66	3	5.8947e+20
MD01G1213600	-	278	5	3.06809e+39
MD02G1133400	+	29	1	10787357
MD15G1018100	+	6	1	1038649
MD13G1056700	+	12	1	3956227
MD08G1192100	+	8	1	24635343
MD08G1049700	-	22	2	38800693880131
MD11G1062200	-	8	1	5405719
MD10G1252400	-	13	1	34523310
MD08G1220300	-	8	1	28308490
MD15G1081400	-	6	1	5590224
MD16G1016800	+	513	8	1.25548e+55
MD17G1076200	-	116	2	63260486326079
MD17G1162000	-	2	1	15980244
MD15G1077400	-	2	1	5285309
MD17G1213400	+	23	2	2604594526046120
MD17G1201300	-	6	1	24310305
MD04G1175100	-	100	3	2.66284e+23
MD02G1048800	+	35	1	3844417
MD09G1264800	+	30	1	33801756
MD15G1334300	+	17	3	3.71829e+23
MD14G1049300	-	36	6	4.69793e+41
MD07G1178400	+	7	2	2581927725819380
MD17G1278800	-	56	1	33861093
MD06G1182400	+	9	2	3211086232110920
MD07G1096700	+	6	2	1061530110615360
MD15G1081800	-	3	1	5611481
MD11G1075200	-	7	1	6368486
MD12G1017300	-	11	2	16686101668538
MD11G1010600	-	13	2	795860795897
MD15G1372600	+	39	2	4551334545513360
MD08G1066400	-	98	1	5312312
MD04G1034100	-	42	2	38241343824265
MD09G1041000	+	36	2	26417842641860
MD05G1147100	-	2	1	27768396
MD16G1053900	+	10	1	3817414
MD03G1174900	-	2	1	23906119
MD16G1181700	+	13	2	1558851515588560
MD02G1191400	-	25	5	1.78404e+39
MD17G1155300	+	32	3	1.47926e+23
MD04G1099800	+	13	3	1.84751e+23
MD06G1172800	+	14	1	31289715
MD15G1346100	+	5	1	40709191
MD15G1432900	-	10	1	53317184
MD13G1043300	+	3	1	3037457
MD15G1108100	+	9	1	7548487
MD01G1140300	-	4	1	24964369
MD02G1197400	+	4	1	19100955
MD02G1289200	+	5	1	34543946
MD07G1269900	-	19	1	33715462
MD13G1072600	-	4	1	5103437
MD02G1000500	+	4	1	14704
MD17G1102100	-	49	3	8.66458e+20
MD04G1100500	-	11	2	1858604818586190
MD10G1211100	-	4	1	31039462
MD09G1244000	-	24	1	31162605
MD04G1062900	-	5	1	8288447
MD02G1099700	-	3	1	7903777
MD09G1234200	+	172	5	2.94508e+39
MD14G1080100	+	6	2	91568679156753
MD08G1007400	+	8	1	582028
MD03G1208900	+	35	1	28807225
MD13G1064400	+	71	1	4448336
MD02G1255200	-	13	2	3070929030709080
MD17G1193400	-	19	3	2.3195e+23
MD02G1113900	-	12	2	92604849260538
MD04G1004200	+	2	1	557159
MD07G1085200	+	66	3	8.79664e+20
MD13G1183000	+	3	1	15412106
MD11G1259500	-	3	1	37374825
MD05G1199600	-	31	4	3.27249e+31
MD06G1141200	+	3	1	28498861
MD15G1242900	+	16	1	19972909
MD07G1151100	+	2	1	21991824
MD11G1275600	-	5	1	39276341
MD05G1101600	-	20	3	2.09666e+23
MD17G1063900	-	3	1	5196883
MD17G1127700	-	3	1	11192472
MD00G1002100	+	4	1	445810
MD13G1007000	-	119	5	4.50016e+29
MD10G1333100	-	77	3	4.10277e+23
MD03G1187400	-	50	2	2562771525627730
MD13G1054400	-	23	5	3.81084e+34
MD06G1230500	+	29	2	3601763836017710
MD07G1240900	+	11	2	3121586131215940
MD12G1262800	-	5	1	32948095
MD05G1158000	+	73	5	2.87332e+39
MD16G1077900	+	50	3	5.46278e+20
MD13G1105100	+	36	1	7538831
MD04G1060600	-	3	1	7926170
MD06G1080800	+	2	1	19857558
MD06G1096700	-	2	1	23184318
MD16G1173200	+	8	2	1462097714620900
MD07G1083900	-	6	1	8618787
MD13G1001800	+	15	3	1.19245e+17
MD02G1123100	-	93	3	1.00084e+23
MD02G1230100	-	14	3	2.75883e+23
MD10G1051500	+	8	2	68350496834660
MD13G1048400	-	255	5	3.38923e+34
MD15G1410300	-	25	2	5100768751007560
MD14G1198900	-	14	1	28889888
MD11G1073300	+	2	1	6225069
MD08G1095600	+	23	2	80119608011934
MD05G1244500	+	7	1	37691519
MD11G1129800	+	21	5	1.17937e+39
MD15G1213900	+	2	1	17173369
MD05G1170700	+	12	4	3.00306e+31
MD10G1112600	-	7	1	18615559
MD11G1285000	-	14	2	4034144340341530
MD02G1105300	+	15	2	85475008547527
MD05G1262600	-	28	3	3.97441e+23
MD13G1056300	-	8	1	3927068
MD02G1022800	+	10	2	15944951593068
MD13G1109400	+	2	1	7930619
MD17G1081900	+	6	1	6837387
MD12G1025700	-	3	1	2761160
MD17G1246900	+	102	4	2.95527e+31
MD17G1054600	-	4	1	4219469
MD06G1169700	-	43	3	3.10337e+23
MD03G1229100	-	75	1	31464010
MD07G1261900	+	44	2	3313665833136690
MD01G1130600	+	17	2	2412569724125670
MD03G1203900	+	15	1	27856285
MD10G1004400	-	21	3	7.25071e+17
MD09G1103500	-	16	3	7.57633e+20
MD05G1327000	+	4	1	45312408
MD06G1185300	-	60	2	3232159032321610
MD13G1008500	+	32	1	526014
MD03G1163000	+	27	1	20297035
MD02G1123600	+	6	2	1005192710052140
MD14G1010800	+	43	2	10582391058188
MD13G1134600	+	4	1	10362536
MD13G1215500	+	6	1	20445558
MD16G1070200	+	3	1	4933142
MD04G1061900	+	9	3	8.17174e+20
MD13G1179700	-	3	1	14961608
MD00G1096600	+	81	2	2030309220303070
MD17G1151300	-	28	3	1.39374e+23
MD09G1161600	-	9	1	13050842
MD05G1124900	+	3	1	24724747
MD13G1143700	-	5	1	11173316
MD17G1058500	-	26	3	4.76691e+20
MD02G1319900	-	3	1	37415917
MD06G1198000	-	16	2	3318247233182410
MD15G1169400	-	12	1	13075379
MD00G1017300	-	61	3	2.50459e+20
MD16G1057500	+	3	1	4118053
MD11G1216400	-	3	1	31582156
MD16G1068700	+	4	1	4858071
MD01G1001600	-	432	6	7.56989e+35
MD16G1177600	+	64	4	1.51225e+31
MD13G1116400	-	3	1	8507659
MD01G1229800	-	11	2	3189879931898510
MD12G1231400	-	5	2	3064448830644540
MD11G1039900	-	2	1	3445369
MD04G1136900	+	14	2	2244966922449620
MD12G1113700	+	5	2	1809028418090200
MD08G1219600	+	21	3	2.82425e+23
[truncated: 10,553 more rows]
