# Supplementary material for: PacBio full-length transcriptome of wild apple (Malus sieversii) provides insights into canker disease dynamic response
Source: BMC Genomics. 2021 Jan 14;22:52. doi: 10.1186/s12864-021-07366-y (PMC7809858; doi:10.1186/s12864-021-07366-y)
Supplement: Supplementary file 8 — Additional file 8. Lists of DETs and DEGs. [file 12864_2021_7366_MOESM8_ESM.xlsx]

## Sheet: DETs
geneID
MD00G1001400_novel06
MD00G1001400_novel11
MD00G1003800_novel01
MD00G1005700
MD00G1006700
MD00G1006700_novel03
MD00G1006700_novel04
MD00G1006700_novel08
MD00G1006700_novel09
MD00G1006700_novel10
MD00G1006700_novel11
MD00G1006700_novel12
MD00G1006700_novel15
MD00G1006700_novel16
MD00G1006700_novel17
MD00G1009000_novel02
MD00G1009000_novel03
MD00G1009000_novel06
MD00G1009000_novel08
MD00G1009000_novel09
MD00G1009000_novel10
MD00G1009300_novel01
MD00G1010000_novel03
MD00G1012300_novel01
MD00G1012300_novel06
MD00G1013000
MD00G1013000_novel02
MD00G1013300_novel01
MD00G1013600
MD00G1014300
MD00G1014400_novel01
MD00G1014400_novel03
MD00G1016700_novel09
MD00G1018700
MD00G1018700_novel01
MD00G1018700_novel02
MD00G1018800
MD00G1018800_novel01
MD00G1018800_novel02
MD00G1025200_novel08
MD00G1028700_novel01
MD00G1030000_novel02
MD00G1031100_novel02
MD00G1031100_novel05
MD00G1031100_novel07
MD00G1031100_novel12
MD00G1031100_novel13
MD00G1031600_novel02
MD00G1031600_novel07
MD00G1031700_novel04
MD00G1033600_novel04
MD00G1034500
MD00G1034500_novel04
MD00G1035000
MD00G1035000_novel03
MD00G1035000_novel04
MD00G1035000_novel06
MD00G1035000_novel08
MD00G1036100
MD00G1036800
MD00G1037100
MD00G1037100_novel01
MD00G1038300
MD00G1040500_novel03
MD00G1040500_novel05
MD00G1040900
MD00G1044500
MD00G1046200
MD00G1050100_novel04
MD00G1051300
MD00G1051300_novel01
MD00G1051300_novel02
MD00G1051300_novel03
MD00G1052900
MD00G1054500
MD00G1054500_novel02
MD00G1055200_novel04
MD00G1055200_novel06
MD00G1055800_novel05
MD00G1057800_novel01
MD00G1057800_novel02
MD00G1057800_novel03
MD00G1059100_novel02
MD00G1060100_novel03
MD00G1060100_novel05
MD00G1060100_novel09
MD00G1060100_novel24
MD00G1060100_novel26
MD00G1060700_novel01
MD00G1061200
MD00G1061700_novel01
MD00G1063000
MD00G1063500
MD00G1068300_novel02
MD00G1071300_novel06
MD00G1072300_novel01
MD00G1073400
MD00G1075400
MD00G1075400_novel02
MD00G1076300
MD00G1076300_novel04
MD00G1076400_novel01
MD00G1076400_novel02
MD00G1076400_novel03
MD00G1076400_novel05
MD00G1076400_novel14
MD00G1076700
MD00G1078100
MD00G1078100_novel10
MD00G1078400_novel04
MD00G1078500
MD00G1078500_novel02
MD00G1080000
MD00G1080000_novel02
MD00G1080400_novel02
MD00G1080400_novel05
MD00G1080400_novel06
MD00G1080400_novel12
MD00G1080400_novel19
MD00G1080800
MD00G1084600_novel01
MD00G1084600_novel03
MD00G1087700_novel01
MD00G1087700_novel04
MD00G1087700_novel05
MD00G1087700_novel07
MD00G1087900
MD00G1089200_novel03
MD00G1089600_novel01
MD00G1089700_novel02
MD00G1089700_novel04
MD00G1092900
MD00G1093400
MD00G1096000
MD00G1096500_novel01
MD00G1098400_novel01
MD00G1098400_novel03
MD00G1098500_novel02
MD00G1098500_novel04
MD00G1098500_novel06
MD00G1098500_novel07
MD00G1098500_novel08
MD00G1102100
MD00G1103100
MD00G1105200_novel01
MD00G1105300
MD00G1105400
MD00G1105400_novel01
MD00G1109600_novel03
MD00G1109600_novel04
MD00G1110200
MD00G1110400_novel02
MD00G1110400_novel07
MD00G1110400_novel08
MD00G1111700
MD00G1112500
MD00G1112500_novel01
MD00G1112500_novel04
MD00G1112500_novel05
MD00G1112500_novel06
MD00G1112500_novel08
MD00G1112500_novel10
MD00G1115400_novel01
MD00G1118800
MD00G1125500_novel08
MD00G1125600_novel07
MD00G1127200
MD00G1127500_novel04
MD00G1128300_novel06
MD00G1129500_novel01
MD00G1129500_novel02
MD00G1130500
MD00G1130500_novel04
MD00G1130600
MD00G1132600
MD00G1136300
MD00G1137700
MD00G1137800
MD00G1140200_novel01
MD00G1140200_novel02
MD00G1141700
MD00G1141700_novel01
MD00G1143500
MD00G1145200_novel01
MD00G1145300_novel01
MD00G1146800_novel04
MD00G1148100_novel05
MD00G1148100_novel06
MD00G1148100_novel08
MD00G1148200
MD00G1148200_novel01
MD00G1148200_novel02
MD00G1148200_novel05
MD00G1148200_novel07
MD00G1152500_novel01
MD00G1159400_novel01
MD00G1159400_novel04
MD00G1160300_novel02
MD00G1160300_novel04
MD00G1164000_novel02
MD00G1165400
MD00G1165800_novel01
MD00G1171200_novel06
MD00G1171200_novel07
MD00G1171800_novel01
MD00G1171800_novel03
MD00G1171800_novel04
MD00G1171800_novel05
MD00G1173600_novel01
MD00G1176400
MD00G1177200_novel02
MD00G1177400_novel04
MD00G1178900
MD00G1179500_novel04
MD00G1184300_novel09
MD00G1186900_novel01
MD00G1187200
MD00G1189000
MD00G1190700_novel02
MD00G1192400_novel01
MD00G1204100_novel03
MD00G1204100_novel04
MD00G1204100_novel05
MD00G1204100_novel07
MD00G1204700_novel05
MD00G1204700_novel06
MD00G1204700_novel09
MD00G1204700_novel10
MD00G1208300
MD00G1221400_novel05
MD01G1004300
MD01G1010900
MD01G1017000
MD01G1017900_novel06
MD01G1020300_novel04
MD01G1024000_novel02
MD01G1024000_novel03
MD01G1024400
MD01G1024400_novel01
MD01G1024400_novel03
MD01G1027700_novel02
MD01G1027900
MD01G1027900_novel01
MD01G1028100_novel01
MD01G1028300
MD01G1028300_novel01
MD01G1028300_novel02
MD01G1028300_novel03
MD01G1032200_novel01
MD01G1032200_novel04
MD01G1032800_novel02
MD01G1032800_novel07
MD01G1032800_novel09
MD01G1033000
MD01G1034300
MD01G1034300_novel05
MD01G1034300_novel09
MD01G1035600_novel05
MD01G1036200_novel03
MD01G1036200_novel09
MD01G1036500
MD01G1039500
MD01G1039700_novel02
MD01G1040700_novel01
MD01G1042500
MD01G1042800_novel01
MD01G1043300
MD01G1043300_novel01
MD01G1044200_novel01
MD01G1044200_novel07
MD01G1044900_novel06
MD01G1044900_novel08
MD01G1045300
MD01G1045500
MD01G1045800
MD01G1045800_novel01
MD01G1046200_novel01
MD01G1046200_novel03
MD01G1046200_novel04
MD01G1046200_novel06
MD01G1046500_novel04
MD01G1049200_novel01
MD01G1049500_novel01
MD01G1049500_novel02
MD01G1049500_novel03
MD01G1049600
MD01G1049600_novel01
MD01G1051100_novel03
MD01G1051100_novel07
MD01G1051400
MD01G1051400_novel07
MD01G1051900
MD01G1053700_novel05
MD01G1054400_novel02
MD01G1059200_novel06
MD01G1059600
MD01G1060600_novel03
MD01G1066500_novel01
MD01G1066500_novel08
MD01G1070300
MD01G1070300_novel02
MD01G1070300_novel03
MD01G1070300_novel04
MD01G1070400
MD01G1071200_novel05
MD01G1071200_novel07
MD01G1071200_novel08
MD01G1073600
MD01G1073600_novel01
MD01G1073600_novel05
MD01G1073600_novel07
MD01G1076500
MD01G1076500_novel02
MD01G1076500_novel05
MD01G1076500_novel06
MD01G1079500_novel03
MD01G1079600_novel02
MD01G1079600_novel03
MD01G1080500_novel05
MD01G1081300_novel04
MD01G1082200
MD01G1083400
MD01G1083500
MD01G1087400
MD01G1089100_novel01
MD01G1089100_novel02
MD01G1089800_novel01
MD01G1090900_novel03
MD01G1090900_novel04
MD01G1090900_novel09
MD01G1094000
MD01G1095100
MD01G1095200_novel01
MD01G1095200_novel02
MD01G1097400_novel01
MD01G1098300
MD01G1099700_novel02
MD01G1099700_novel08
MD01G1099700_novel17
MD01G1100600
MD01G1103100_novel09
MD01G1103500_novel02
MD01G1104900_novel03
MD01G1104900_novel07
MD01G1106000_novel03
MD01G1106200_novel01
MD01G1106300_novel01
MD01G1106900
MD01G1107500
MD01G1108000
MD01G1108000_novel01
MD01G1108200_novel06
MD01G1108900
MD01G1108900_novel02
MD01G1110800_novel06
MD01G1110800_novel08
MD01G1110800_novel10
MD01G1113500_novel04
MD01G1116700_novel01
MD01G1117200_novel03
MD01G1119700
MD01G1119700_novel01
MD01G1121100
MD01G1121400_novel02
MD01G1124000_novel03
MD01G1124200
MD01G1124500_novel01
MD01G1125800_novel01
MD01G1132800
MD01G1133100
MD01G1133400_novel01
MD01G1134700_novel01
MD01G1134700_novel02
MD01G1135000_novel01
MD01G1135000_novel03
MD01G1135000_novel05
MD01G1136900_novel04
MD01G1137000_novel01
MD01G1137100_novel01
MD01G1139200
MD01G1139200_novel01
MD01G1139500_novel03
MD01G1139500_novel05
MD01G1139800_novel02
MD01G1141700_novel01
MD01G1142200
MD01G1143600
MD01G1143600_novel01
MD01G1145200
MD01G1145200_novel01
MD01G1145200_novel03
MD01G1145200_novel06
MD01G1146000
MD01G1146000_novel01
MD01G1146800
MD01G1146800_novel01
MD01G1147200_novel05
MD01G1147400_novel01
MD01G1148700
MD01G1149100_novel06
MD01G1152200_novel02
MD01G1152900
MD01G1153000
MD01G1153200
MD01G1153300_novel01
MD01G1153300_novel02
MD01G1153300_novel03
MD01G1154000_novel02
MD01G1154100
MD01G1154700_novel12
MD01G1154700_novel14
MD01G1154700_novel15
MD01G1154700_novel17
MD01G1155000
MD01G1156900_novel04
MD01G1157100
MD01G1157500_novel01
MD01G1158000
MD01G1158000_novel01
MD01G1158000_novel07
MD01G1158000_novel08
MD01G1158000_novel09
MD01G1158000_novel12
MD01G1158000_novel14
MD01G1158100_novel03
MD01G1159400
MD01G1161200_novel04
MD01G1161300_novel01
MD01G1163500_novel02
MD01G1163900
MD01G1164100_novel02
MD01G1165900_novel02
MD01G1167200
MD01G1167200_novel01
MD01G1169300_novel01
MD01G1169300_novel03
MD01G1170900_novel01
MD01G1170900_novel02
MD01G1172000
MD01G1172500_novel01
MD01G1172700_novel01
MD01G1172800
MD01G1173400_novel01
MD01G1173400_novel02
MD01G1173400_novel03
MD01G1174400
MD01G1174400_novel01
MD01G1175500_novel02
MD01G1177000
MD01G1177100
MD01G1178300
MD01G1181700
MD01G1184500
MD01G1185300_novel01
MD01G1185900_novel01
MD01G1186100_novel07
MD01G1186200
MD01G1187400
MD01G1187600
MD01G1193200
MD01G1193200_novel02
MD01G1195200
MD01G1195400_novel01
MD01G1195700
MD01G1195700_novel03
MD01G1195700_novel04
MD01G1196000_novel10
MD01G1196000_novel12
MD01G1196200_novel01
MD01G1197300
MD01G1199600_novel02
MD01G1199700
MD01G1199700_novel01
MD01G1200400
MD01G1202600
MD01G1203100_novel10
MD01G1203100_novel11
MD01G1205100
MD01G1206000
MD01G1206300
MD01G1206700
MD01G1206800
MD01G1207000_novel01
MD01G1207000_novel04
MD01G1207700
MD01G1208300
MD01G1208700
MD01G1208700_novel01
MD01G1208700_novel02
MD01G1210600
MD01G1213100_novel01
MD01G1213300
MD01G1213600
MD01G1213600_novel02
MD01G1213600_novel03
MD01G1213600_novel04
MD01G1213600_novel06
MD01G1213600_novel07
MD01G1213600_novel09
MD01G1214100_novel01
MD01G1214300_novel01
MD01G1214300_novel04
MD01G1214300_novel06
MD01G1214300_novel08
MD01G1216000_novel03
MD01G1218300
MD01G1218500_novel02
MD01G1219500
MD01G1219500_novel01
MD01G1219500_novel02
MD01G1219500_novel03
MD01G1219500_novel05
MD01G1219500_novel07
MD01G1219500_novel08
MD01G1220400
MD01G1220400_novel01
MD01G1220400_novel02
MD01G1220400_novel03
MD01G1220400_novel04
MD01G1220700
MD01G1222100_novel04
MD01G1222100_novel06
MD01G1222100_novel07
MD01G1222400_novel01
MD01G1222700
MD01G1225400
MD01G1225900_novel01
MD01G1227300_novel06
MD01G1227900_novel03
MD01G1227900_novel05
MD01G1228200
MD01G1229100
MD01G1229500_novel03
MD01G1229500_novel10
MD01G1230900
MD01G1231200_novel01
MD01G1232300_novel04
MD01G1232300_novel07
MD01G1233000_novel01
MD01G1234500_novel11
MD01G1234500_novel14
MD01G1234500_novel16
MD01G1234500_novel17
MD01G1234500_novel20
MD01G1235800
MD01G1235800_novel01
MD01G1236300
MD01G1236500_novel01
MD01G1238700_novel01
MD01G1239700_novel06
MD02G1000700
MD02G1000700_novel01
MD02G1000700_novel03
MD02G1000700_novel04
MD02G1001200
MD02G1001300_novel01
MD02G1001300_novel06
MD02G1002900_novel01
MD02G1003200_novel02
MD02G1003300
MD02G1003700
MD02G1007600_novel02
MD02G1009300
MD02G1009900_novel01
MD02G1010500
MD02G1010600
MD02G1010600_novel01
MD02G1010600_novel02
MD02G1010600_novel03
MD02G1010800_novel01
MD02G1011000_novel06
MD02G1011000_novel08
MD02G1011400
MD02G1012000
MD02G1013200
MD02G1016100_novel05
MD02G1016700_novel01
MD02G1017800
MD02G1018400_novel02
MD02G1018400_novel04
MD02G1018400_novel05
MD02G1018500_novel04
MD02G1018600
MD02G1018900
MD02G1020800_novel01
MD02G1021500_novel01
MD02G1022200
MD02G1022200_novel01
MD02G1022200_novel06
MD02G1022300
MD02G1022300_novel03
MD02G1022300_novel04
MD02G1022300_novel05
MD02G1022300_novel06
MD02G1022800_novel04
MD02G1022800_novel06
MD02G1026900
MD02G1026900_novel01
MD02G1026900_novel03
MD02G1027700_novel01
MD02G1027700_novel04
MD02G1027700_novel07
MD02G1027700_novel19
MD02G1028100_novel01
MD02G1028100_novel03
MD02G1028700
MD02G1031400
MD02G1032700_novel01
MD02G1032900_novel01
MD02G1032900_novel02
MD02G1032900_novel04
MD02G1033100
MD02G1034700
MD02G1035100_novel01
MD02G1036700
MD02G1039600
MD02G1040000
MD02G1040100
MD02G1040100_novel01
MD02G1042300_novel01
MD02G1042300_novel03
MD02G1042600_novel02
MD02G1042800_novel01
MD02G1042800_novel02
MD02G1042800_novel05
MD02G1042800_novel08
MD02G1047000
MD02G1048800_novel01
MD02G1048800_novel02
MD02G1056200_novel03
MD02G1056800
MD02G1056800_novel03
MD02G1057200
MD02G1057200_novel03
MD02G1060000
MD02G1060200
MD02G1060500
MD02G1060500_novel02
MD02G1060800_novel02
MD02G1062300_novel01
MD02G1064400_novel02
MD02G1066500
MD02G1066500_novel02
MD02G1069100
MD02G1069100_novel01
MD02G1069100_novel02
MD02G1069500
MD02G1070500_novel04
MD02G1070500_novel07
MD02G1070500_novel08
MD02G1070500_novel13
MD02G1070500_novel14
MD02G1071900_novel02
MD02G1073100_novel01
MD02G1074400
MD02G1075200_novel01
MD02G1076100_novel02
MD02G1079200
MD02G1079200_novel01
MD02G1079200_novel02
MD02G1079200_novel03
MD02G1079200_novel04
MD02G1079200_novel05
MD02G1079200_novel06
MD02G1079200_novel07
MD02G1079200_novel08
MD02G1079200_novel11
MD02G1079200_novel12
MD02G1079400
MD02G1081700_novel01
MD02G1082000_novel01
MD02G1082300
MD02G1082300_novel03
MD02G1084100
MD02G1084100_novel01
MD02G1084400
MD02G1084500_novel04
MD02G1084600
MD02G1084600_novel01
MD02G1084600_novel02
MD02G1084600_novel03
MD02G1084600_novel04
MD02G1085200_novel01
MD02G1085600_novel09
MD02G1085700
MD02G1086400_novel03
MD02G1086500_novel01
MD02G1088500_novel10
MD02G1090400
MD02G1091400_novel01
MD02G1093500
MD02G1093500_novel01
MD02G1094300_novel04
MD02G1094600_novel01
MD02G1095700_novel01
MD02G1095700_novel02
MD02G1096100
MD02G1096300
MD02G1096700
MD02G1096700_novel07
MD02G1099000_novel01
MD02G1099000_novel02
MD02G1102300_novel03
MD02G1103900_novel01
MD02G1104600_novel01
MD02G1105300
MD02G1105300_novel04
MD02G1105600_novel02
MD02G1106300_novel09
MD02G1107500_novel02
MD02G1108800_novel07
MD02G1109000
MD02G1109000_novel01
MD02G1110400_novel01
MD02G1110500
MD02G1113800_novel01
MD02G1113800_novel02
MD02G1113800_novel03
MD02G1113800_novel05
MD02G1114100
MD02G1114100_novel03
MD02G1114400
MD02G1114900
MD02G1116500_novel01
MD02G1118500_novel03
MD02G1119300_novel04
MD02G1119600
MD02G1121700
MD02G1121700_novel02
MD02G1121700_novel03
MD02G1121700_novel04
MD02G1121700_novel05
MD02G1122500_novel06
MD02G1123100
MD02G1123400_novel06
MD02G1123700_novel04
MD02G1124100_novel03
MD02G1124100_novel08
MD02G1124600_novel01
MD02G1124600_novel03
MD02G1124800
MD02G1127400_novel01
MD02G1127400_novel02
MD02G1128200
MD02G1128300
MD02G1129500_novel01
MD02G1129900_novel01
MD02G1130000
MD02G1130000_novel01
MD02G1132200
MD02G1132600_novel02
MD02G1132600_novel05
MD02G1133100
MD02G1134000_novel01
MD02G1134300_novel02
MD02G1138600
MD02G1139900
MD02G1140000
MD02G1143900
MD02G1144200
MD02G1146700
MD02G1146700_novel01
MD02G1148100_novel01
MD02G1148100_novel02
MD02G1148900_novel05
MD02G1149600
MD02G1150200_novel03
MD02G1151300_novel01
MD02G1151300_novel05
MD02G1151700_novel01
MD02G1152800
MD02G1152800_novel01
MD02G1156000_novel01
MD02G1156700_novel03
MD02G1156900
MD02G1157100
MD02G1157100_novel01
MD02G1157800
MD02G1161700_novel07
MD02G1163500_novel01
MD02G1163500_novel02
MD02G1163500_novel03
MD02G1166700
MD02G1167800_novel01
MD02G1167800_novel02
MD02G1169700_novel03
MD02G1170300_novel01
MD02G1170300_novel02
MD02G1171200_novel03
MD02G1171200_novel04
MD02G1172600_novel02
MD02G1172900
MD02G1173300
MD02G1173600
MD02G1174000
MD02G1174800
MD02G1175900
MD02G1178600
MD02G1179300_novel01
MD02G1179400
MD02G1179600
MD02G1179600_novel01
MD02G1180700
MD02G1180800_novel02
MD02G1180800_novel03
MD02G1181000
MD02G1181200_novel01
MD02G1181200_novel02
MD02G1181200_novel07
MD02G1181200_novel18
MD02G1181300
MD02G1181600
MD02G1184200_novel01
MD02G1185900
MD02G1187100_novel03
MD02G1187800_novel01
MD02G1189000
MD02G1190000_novel01
MD02G1190100
MD02G1191100_novel05
MD02G1191300_novel01
MD02G1191400_novel06
MD02G1192600
MD02G1194100
MD02G1194500_novel01
MD02G1194600
MD02G1194600_novel01
MD02G1195400
MD02G1197400
MD02G1197400_novel01
MD02G1198400
MD02G1199600_novel02
MD02G1199600_novel03
MD02G1201700_novel02
MD02G1204100
MD02G1205300
MD02G1206300_novel02
MD02G1207900
MD02G1211000_novel04
MD02G1218200_novel06
MD02G1222000_novel05
MD02G1226500_novel01
MD02G1230100
MD02G1232400
MD02G1235900_novel03
MD02G1236100
MD02G1238300
MD02G1242500_novel02
MD02G1244800
MD02G1246100_novel01
MD02G1247900
MD02G1249900_novel11
MD02G1250400_novel02
MD02G1250800_novel02
MD02G1254300_novel01
MD02G1255200_novel04
MD02G1255400
MD02G1256300
MD02G1256300_novel05
MD02G1256300_novel07
MD02G1257300
MD02G1257400_novel02
MD02G1258400
MD02G1259200_novel02
MD02G1259200_novel04
MD02G1259200_novel07
MD02G1259200_novel08
MD02G1259400_novel01
MD02G1259600_novel01
MD02G1259600_novel02
MD02G1259600_novel03
MD02G1259600_novel07
MD02G1259600_novel12
MD02G1259600_novel13
MD02G1261100_novel05
MD02G1261100_novel10
MD02G1261100_novel16
MD02G1262400
MD02G1263000_novel03
MD02G1263300
MD02G1264100
MD02G1264100_novel01
MD02G1264100_novel02
MD02G1264100_novel04
MD02G1264100_novel06
MD02G1264100_novel09
MD02G1264100_novel11
MD02G1264100_novel12
MD02G1264100_novel13
MD02G1264100_novel14
MD02G1264100_novel15
MD02G1267100_novel01
MD02G1267400_novel01
MD02G1268900_novel01
MD02G1270000_novel10
MD02G1273500_novel01
MD02G1275100_novel02
MD02G1277000_novel01
MD02G1277600_novel08
MD02G1277700_novel02
MD02G1277900_novel04
MD02G1278000_novel02
MD02G1281300_novel02
MD02G1283800
MD02G1284000_novel07
MD02G1284500
MD02G1287500_novel05
MD02G1288500_novel05
MD02G1291400
MD02G1295800
MD02G1297300
MD02G1298200_novel04
MD02G1299000_novel01
MD02G1300000_novel01
MD02G1300300_novel01
MD02G1300300_novel02
MD02G1301900
MD02G1302100_novel01
MD02G1302900
MD02G1303800_novel01
MD02G1308100_novel03
MD02G1308300
MD02G1308300_novel01
MD02G1308700_novel01
MD02G1309800
MD02G1314500
MD02G1315400_novel02
MD02G1315900_novel01
MD02G1316400_novel02
MD02G1316400_novel04
MD02G1316400_novel17
MD02G1316500
MD02G1317800
MD02G1317800_novel01
MD02G1317800_novel02
MD02G1319100_novel01
MD02G1319100_novel06
MD02G1319100_novel09
MD02G1319100_novel11
MD02G1319300_novel09
MD02G1319300_novel10
MD02G1319300_novel11
MD02G1319400_novel02
MD03G1000900_novel03
MD03G1001100
MD03G1002200_novel01
MD03G1002500_novel04
MD03G1002500_novel07
MD03G1002900_novel01
MD03G1002900_novel04
MD03G1003500
MD03G1003500_novel02
MD03G1003500_novel04
MD03G1003700_novel01
MD03G1004300_novel01
MD03G1005900
MD03G1006300_novel02
MD03G1006300_novel03
MD03G1006600
MD03G1010800
MD03G1012000
MD03G1012400
MD03G1012400_novel02
MD03G1015000_novel01
MD03G1015000_novel02
MD03G1015000_novel03
MD03G1015000_novel05
MD03G1015000_novel07
MD03G1015000_novel13
MD03G1015000_novel15
MD03G1015000_novel22
MD03G1016800_novel01
MD03G1017100
MD03G1017800
MD03G1023300
MD03G1023500_novel03
MD03G1027100_novel01
MD03G1029100
MD03G1029100_novel01
MD03G1029200_novel05
MD03G1029500_novel01
MD03G1029900
MD03G1036600
MD03G1036600_novel02
MD03G1037600_novel02
MD03G1039200
MD03G1039600_novel03
MD03G1039800_novel03
MD03G1040100
MD03G1040100_novel01
MD03G1040100_novel02
MD03G1040400_novel01
MD03G1040400_novel02
MD03G1040400_novel03
MD03G1040400_novel04
MD03G1040600_novel01
MD03G1040600_novel02
MD03G1040600_novel04
MD03G1043100_novel03
MD03G1045600_novel07
MD03G1045600_novel14
MD03G1045900_novel02
MD03G1045900_novel03
MD03G1047100_novel09
MD03G1048600_novel01
MD03G1048600_novel02
MD03G1057400_novel01
MD03G1057400_novel02
MD03G1058100_novel01
MD03G1058100_novel05
MD03G1059600
MD03G1060100
MD03G1062000_novel01
MD03G1066200
MD03G1068500
MD03G1068500_novel01
MD03G1068500_novel02
MD03G1070200_novel09
MD03G1070900
MD03G1071900_novel02
MD03G1071900_novel03
MD03G1072300_novel01
MD03G1072400_novel01
MD03G1073400_novel01
MD03G1074100_novel04
MD03G1077900_novel04
MD03G1078500_novel01
MD03G1080800
MD03G1081000
MD03G1081000_novel02
MD03G1081000_novel07
MD03G1081200
MD03G1081800_novel01
MD03G1082200
MD03G1082800
MD03G1083100_novel02
MD03G1083100_novel09
MD03G1083200_novel01
MD03G1084700
MD03G1085200
MD03G1086100_novel07
MD03G1086100_novel10
MD03G1086700_novel02
MD03G1087000_novel05
MD03G1087000_novel06
MD03G1088500
MD03G1089900
MD03G1089900_novel04
MD03G1090700
MD03G1091000_novel02
MD03G1091000_novel03
MD03G1091900_novel01
MD03G1092100_novel01
MD03G1092200
MD03G1094200_novel01
MD03G1096200
MD03G1102100
MD03G1102100_novel01
MD03G1103200_novel05
MD03G1106200_novel01
MD03G1106200_novel02
MD03G1106200_novel05
MD03G1106200_novel06
MD03G1107900_novel02
MD03G1108000_novel02
MD03G1108000_novel07
MD03G1108200_novel01
MD03G1108500
MD03G1110000
MD03G1111600
MD03G1112700_novel01
MD03G1112700_novel05
MD03G1112700_novel08
MD03G1112700_novel12
MD03G1113000_novel02
MD03G1113000_novel03
MD03G1114500_novel06
MD03G1114800
MD03G1114800_novel01
MD03G1115500_novel01
MD03G1116100_novel02
MD03G1116100_novel03
MD03G1116100_novel05
MD03G1116400
MD03G1116800_novel04
MD03G1119200_novel03
MD03G1119900_novel03
MD03G1119900_novel08
MD03G1122400_novel04
MD03G1124000
MD03G1124200_novel01
MD03G1125200
MD03G1125200_novel01
MD03G1127900_novel02
MD03G1127900_novel05
MD03G1128800
MD03G1129800_novel02
MD03G1129800_novel06
MD03G1131700_novel01
MD03G1132700_novel02
MD03G1133300_novel03
MD03G1134500_novel01
MD03G1134600_novel01
MD03G1135100
MD03G1136100_novel02
MD03G1136600
MD03G1136600_novel05
MD03G1136800_novel01
MD03G1137000_novel01
MD03G1137000_novel02
MD03G1137000_novel10
MD03G1137000_novel27
MD03G1137000_novel32
MD03G1137000_novel40
MD03G1137000_novel47
MD03G1137000_novel49
MD03G1137000_novel53
MD03G1137000_novel65
MD03G1137000_novel68
MD03G1137000_novel78
MD03G1137000_novel90
MD03G1138500
MD03G1138500_novel03
MD03G1138500_novel04
MD03G1138500_novel06
MD03G1138500_novel09
MD03G1138500_novel11
MD03G1138500_novel13
MD03G1140300
MD03G1140300_novel01
MD03G1140300_novel02
MD03G1140600_novel02
MD03G1142300_novel01
MD03G1143400_novel01
MD03G1143400_novel09
MD03G1143400_novel10
MD03G1144400
MD03G1144400_novel02
MD03G1148700
MD03G1149600
MD03G1150200
MD03G1154000_novel01
MD03G1156600_novel09
MD03G1157000_novel06
MD03G1159900_novel02
MD03G1160300
MD03G1160600_novel03
MD03G1161100_novel05
MD03G1161400_novel07
MD03G1161400_novel11
MD03G1161400_novel14
MD03G1161700_novel02
MD03G1161700_novel10
MD03G1163500_novel03
MD03G1163600_novel17
MD03G1163600_novel18
MD03G1163600_novel19
MD03G1163600_novel21
MD03G1163600_novel22
MD03G1163600_novel23
MD03G1164000_novel01
MD03G1164000_novel05
MD03G1164000_novel08
MD03G1164000_novel10
MD03G1164000_novel13
MD03G1165200_novel03
MD03G1165400
MD03G1165600_novel07
MD03G1165800_novel02
MD03G1167700_novel01
MD03G1168700
MD03G1168800_novel01
MD03G1169200
MD03G1171700
MD03G1171800
MD03G1172000
MD03G1172000_novel01
MD03G1173700
MD03G1173800_novel02
MD03G1175100_novel02
MD03G1175400_novel02
MD03G1179200_novel01
MD03G1183500_novel03
MD03G1183700
MD03G1183800
MD03G1186700
MD03G1187400_novel09
MD03G1188200
MD03G1188800_novel02
MD03G1189600_novel01
MD03G1190400
MD03G1190400_novel02
MD03G1190400_novel04
MD03G1190400_novel05
MD03G1192600
MD03G1193200
MD03G1193200_novel04
MD03G1195100_novel02
MD03G1196100
MD03G1196100_novel02
MD03G1197400_novel01
MD03G1197600
MD03G1197600_novel02
MD03G1198000_novel06
MD03G1198400_novel01
MD03G1198400_novel06
MD03G1203200_novel01
MD03G1203900_novel01
MD03G1204600_novel01
MD03G1205600
MD03G1209400
MD03G1212700
MD03G1214200
MD03G1214700_novel02
MD03G1215600
MD03G1217200_novel01
MD03G1218000_novel01
MD03G1218900
MD03G1219000
MD03G1219000_novel02
MD03G1219000_novel03
MD03G1222200_novel06
MD03G1222700
MD03G1222700_novel01
MD03G1223400
MD03G1224100
MD03G1225000
MD03G1225500
MD03G1225500_novel01
MD03G1227200
MD03G1230300
MD03G1230900
MD03G1230900_novel01
MD03G1232600_novel01
MD03G1232900_novel01
MD03G1234300
MD03G1237200_novel01
MD03G1238600_novel04
MD03G1240000_novel04
MD03G1240100_novel01
MD03G1240100_novel03
MD03G1240300_novel03
MD03G1240400_novel01
MD03G1240600
MD03G1240600_novel01
MD03G1240700_novel01
MD03G1241200
MD03G1241200_novel04
MD03G1241900_novel02
MD03G1242000_novel01
MD03G1242000_novel02
MD03G1242000_novel04
MD03G1242000_novel05
MD03G1242400
MD03G1243600
MD03G1243900
MD03G1249900_novel01
MD03G1249900_novel03
MD03G1250300
MD03G1251400
MD03G1251400_novel02
MD03G1251400_novel03
MD03G1251500
MD03G1252500
MD03G1255600
MD03G1256300
MD03G1258300_novel03
MD03G1258300_novel04
MD03G1258300_novel06
MD03G1258700
MD03G1259000_novel01
MD03G1259900
MD03G1259900_novel01
MD03G1259900_novel02
MD03G1259900_novel05
MD03G1259900_novel06
MD03G1259900_novel07
MD03G1260100_novel02
MD03G1262100_novel02
MD03G1262700_novel03
MD03G1266300_novel02
MD03G1266300_novel03
MD03G1267300_novel03
MD03G1267900
MD03G1267900_novel01
MD03G1267900_novel02
MD03G1268300_novel03
MD03G1268800
MD03G1270200
MD03G1271600
MD03G1272800_novel04
MD03G1272800_novel06
MD03G1272800_novel09
MD03G1272800_novel14
MD03G1272800_novel15
MD03G1272900
MD03G1272900_novel01
MD03G1272900_novel03
MD03G1272900_novel04
MD03G1273300
MD03G1274100_novel10
MD03G1277900_novel01
MD03G1278400_novel01
MD03G1281500
MD03G1281500_novel01
MD03G1282000_novel03
MD03G1282000_novel09
MD03G1282200_novel01
MD03G1282300
MD03G1282400
MD03G1282700_novel01
MD03G1282700_novel02
MD03G1282700_novel03
MD03G1282900_novel01
MD03G1284300
MD03G1284300_novel01
MD03G1284300_novel04
MD03G1284300_novel07
MD03G1285600_novel03
MD03G1285800_novel03
MD03G1285800_novel11
MD03G1285800_novel12
MD03G1285900
MD03G1287200_novel01
MD03G1287400
MD03G1287700
MD03G1287700_novel01
MD03G1287700_novel02
MD03G1288200_novel01
MD03G1288700_novel04
MD03G1288700_novel06
MD03G1289000_novel04
MD03G1289900
MD03G1292200_novel01
MD03G1292300_novel04
MD03G1292300_novel06
MD03G1294100_novel05
MD03G1294400
MD03G1295300_novel03
MD03G1295300_novel05
MD03G1295300_novel07
MD03G1295300_novel08
MD03G1296300_novel02
MD03G1296900_novel01
MD03G1297000
MD03G1298700_novel04
MD04G1002300_novel11
MD04G1002300_novel15
MD04G1002500
MD04G1002500_novel01
MD04G1002500_novel02
MD04G1002500_novel03
MD04G1002500_novel06
MD04G1003000_novel01
MD04G1003300
MD04G1003400
MD04G1003600_novel02
MD04G1003700_novel02
MD04G1003800_novel02
MD04G1003800_novel06
MD04G1004400_novel01
MD04G1004800_novel05
MD04G1004800_novel10
MD04G1004800_novel17
MD04G1004800_novel18
MD04G1004900
MD04G1004900_novel05
MD04G1007700_novel02
MD04G1007900
MD04G1007900_novel09
MD04G1008200
MD04G1009400_novel02
MD04G1009900
MD04G1013400_novel03
MD04G1013400_novel06
MD04G1016600
MD04G1016600_novel02
MD04G1017100_novel06
MD04G1017600
MD04G1017900_novel01
MD04G1018100_novel01
MD04G1018500
MD04G1018900
MD04G1018900_novel03
MD04G1019300
MD04G1019300_novel01
MD04G1019400
MD04G1019600
MD04G1020100
MD04G1021500_novel02
MD04G1021500_novel05
MD04G1022100_novel03
MD04G1022100_novel04
MD04G1022300_novel03
MD04G1022400
MD04G1022400_novel02
MD04G1023400
MD04G1023700_novel06
MD04G1025800
MD04G1025900_novel01
MD04G1025900_novel08
MD04G1025900_novel10
MD04G1025900_novel12
MD04G1026000_novel01
MD04G1027800
MD04G1028800_novel02
MD04G1028800_novel11
MD04G1031100_novel08
MD04G1031300_novel01
MD04G1033000
MD04G1033000_novel01
MD04G1033900_novel04
MD04G1033900_novel10
MD04G1034400
MD04G1034400_novel01
MD04G1036400_novel03
MD04G1036800
MD04G1037200_novel06
MD04G1037200_novel07
MD04G1037200_novel08
MD04G1039400
MD04G1039400_novel04
MD04G1039400_novel08
MD04G1039400_novel10
MD04G1040400_novel04
MD04G1042400
MD04G1043700_novel06
MD04G1044700_novel09
MD04G1044800_novel02
MD04G1044800_novel03
MD04G1045000_novel01
MD04G1045300
MD04G1045300_novel03
MD04G1047300_novel07
MD04G1048000
MD04G1049200
MD04G1049500_novel04
MD04G1049500_novel07
MD04G1052300_novel04
MD04G1052600
MD04G1052600_novel01
MD04G1052600_novel03
MD04G1052600_novel04
MD04G1052600_novel05
MD04G1052600_novel06
MD04G1052600_novel07
MD04G1052600_novel08
MD04G1052600_novel09
MD04G1052600_novel10
MD04G1052600_novel11
MD04G1052600_novel12
MD04G1052700_novel03
MD04G1054400_novel01
MD04G1055500
MD04G1055600_novel08
MD04G1055600_novel12
MD04G1057000
MD04G1058500
MD04G1059900
MD04G1060100_novel01
MD04G1061500_novel07
MD04G1061900_novel03
MD04G1062100
MD04G1062600_novel01
MD04G1062600_novel02
MD04G1062600_novel03
MD04G1063800
MD04G1064400_novel01
MD04G1064600_novel05
MD04G1064600_novel08
MD04G1064600_novel09
MD04G1064600_novel11
MD04G1064600_novel13
MD04G1064600_novel15
MD04G1064600_novel19
MD04G1064600_novel22
MD04G1064600_novel25
MD04G1064600_novel27
MD04G1064600_novel29
MD04G1064600_novel33
MD04G1064600_novel35
MD04G1064600_novel38
MD04G1064600_novel40
MD04G1064600_novel42
MD04G1064600_novel43
MD04G1064600_novel44
MD04G1064600_novel46
MD04G1064600_novel48
MD04G1064600_novel49
MD04G1064600_novel56
MD04G1068900_novel04
MD04G1068900_novel06
MD04G1068900_novel10
MD04G1068900_novel13
MD04G1069200
MD04G1069200_novel01
MD04G1069200_novel02
MD04G1069200_novel03
MD04G1069200_novel05
MD04G1069600
MD04G1069600_novel03
MD04G1077000_novel01
MD04G1078600
MD04G1078600_novel01
MD04G1081000
MD04G1081900_novel01
MD04G1082300
MD04G1082300_novel01
MD04G1082300_novel02
MD04G1083900
MD04G1085400_novel02
MD04G1088700_novel01
MD04G1092300_novel02
MD04G1092300_novel07
MD04G1092800_novel01
MD04G1092800_novel09
MD04G1093300
MD04G1093300_novel01
MD04G1094400_novel01
MD04G1096900
MD04G1099900_novel03
MD04G1100800_novel02
MD04G1100800_novel04
MD04G1100800_novel15
MD04G1100800_novel16
MD04G1100800_novel17
MD04G1100800_novel23
MD04G1100800_novel25
MD04G1101000_novel01
MD04G1101100_novel04
MD04G1103800
MD04G1104400
MD04G1104600_novel01
MD04G1104600_novel09
MD04G1110500
MD04G1110500_novel01
MD04G1112600_novel01
MD04G1112600_novel03
MD04G1112600_novel13
MD04G1112600_novel15
MD04G1112600_novel16
MD04G1112600_novel17
MD04G1113200_novel02
MD04G1117800
MD04G1120300_novel01
MD04G1120300_novel03
MD04G1120400_novel01
MD04G1121900_novel03
MD04G1121900_novel05
MD04G1121900_novel07
MD04G1123400
MD04G1124900_novel05
MD04G1125600_novel01
MD04G1125600_novel04
MD04G1127500_novel03
MD04G1128900
MD04G1129300_novel05
MD04G1129300_novel07
MD04G1132900
MD04G1132900_novel01
MD04G1132900_novel05
MD04G1133000
MD04G1133000_novel01
MD04G1133500_novel01
MD04G1134100_novel03
MD04G1135900_novel01
MD04G1135900_novel02
MD04G1138900
MD04G1139000_novel02
MD04G1139000_novel03
MD04G1139000_novel04
MD04G1142000
MD04G1146700_novel05
MD04G1146900_novel01
MD04G1147900
MD04G1148000
MD04G1149300
MD04G1149300_novel01
MD04G1149300_novel02
MD04G1150400
MD04G1150400_novel02
MD04G1151300
MD04G1153100_novel01
MD04G1154400
MD04G1154500
MD04G1155600_novel05
MD04G1155700
MD04G1155700_novel06
MD04G1155700_novel07
MD04G1155700_novel09
MD04G1155700_novel10
MD04G1155700_novel11
MD04G1159700_novel01
MD04G1159900
MD04G1159900_novel01
MD04G1159900_novel02
MD04G1159900_novel03
MD04G1159900_novel04
MD04G1159900_novel06
MD04G1159900_novel07
MD04G1159900_novel08
MD04G1160100_novel01
MD04G1160100_novel02
MD04G1165100_novel01
MD04G1167200_novel01
MD04G1167700
MD04G1168400_novel01
MD04G1169200
MD04G1169200_novel01
MD04G1169600_novel02
MD04G1169600_novel03
MD04G1169600_novel07
MD04G1171600_novel02
MD04G1172400
MD04G1172700
MD04G1176100
MD04G1176100_novel01
MD04G1176700
MD04G1178300_novel01
MD04G1178300_novel02
MD04G1178400_novel01
MD04G1178400_novel02
MD04G1178500
MD04G1180100
MD04G1180800_novel02
MD04G1183000_novel01
MD04G1183000_novel02
MD04G1183000_novel03
MD04G1183000_novel04
MD04G1183000_novel06
MD04G1183000_novel08
MD04G1183000_novel09
MD04G1183600_novel01
MD04G1183900_novel01
MD04G1184600_novel01
MD04G1185100_novel06
MD04G1186800_novel04
MD04G1189300_novel01
MD04G1189700_novel02
MD04G1189700_novel05
MD04G1189800_novel02
MD04G1194200_novel02
MD04G1194600_novel03
MD04G1195000
MD04G1195000_novel01
MD04G1195000_novel02
MD04G1196500_novel02
MD04G1196500_novel03
MD04G1197000_novel07
MD04G1197000_novel14
MD04G1197000_novel20
MD04G1197700_novel01
MD04G1197900
MD04G1199400
MD04G1199400_novel01
MD04G1199600_novel03
MD04G1199600_novel04
MD04G1199600_novel05
MD04G1199600_novel06
MD04G1200000_novel01
MD04G1201900_novel01
MD04G1202500_novel06
MD04G1203700_novel05
MD04G1204000
MD04G1204000_novel01
MD04G1204000_novel03
MD04G1204200_novel13
MD04G1204500
MD04G1204500_novel02
MD04G1204500_novel04
MD04G1205000_novel03
MD04G1205100
MD04G1205700_novel08
MD04G1205700_novel09
MD04G1205700_novel11
MD04G1205900
MD04G1207000
MD04G1208500_novel05
MD04G1210900_novel01
MD04G1212400
MD04G1213400_novel01
MD04G1213800_novel01
MD04G1213800_novel02
MD04G1213800_novel03
MD04G1213800_novel04
MD04G1213800_novel06
MD04G1213800_novel08
MD04G1213800_novel13
MD04G1216300
MD04G1216300_novel01
MD04G1216500_novel04
MD04G1216900_novel01
MD04G1217000_novel03
MD04G1217000_novel08
MD04G1217700_novel11
MD04G1217700_novel12
MD04G1219200_novel04
MD04G1220400_novel02
MD04G1222400_novel01
MD04G1224200_novel01
MD04G1224200_novel02
MD04G1224400_novel03
MD04G1224700
MD04G1224900_novel04
MD04G1225400
MD04G1226800_novel02
MD04G1227600_novel04
MD04G1229700_novel01
MD04G1230100_novel03
MD04G1230100_novel04
MD04G1232400
MD04G1232600_novel03
MD04G1232700_novel02
MD04G1235000
MD04G1235000_novel02
MD04G1235300_novel16
MD04G1235300_novel17
MD04G1235500_novel05
MD04G1237800_novel05
MD04G1238900_novel01
MD04G1239600_novel01
MD04G1240400_novel02
MD04G1241500_novel04
MD04G1243400_novel03
MD04G1244500
MD04G1244500_novel01
MD04G1244500_novel02
MD04G1244500_novel03
MD04G1244500_novel04
MD04G1245100
MD04G1245100_novel01
MD04G1246800_novel05
MD04G1246800_novel06
MD04G1247000
MD04G1247000_novel01
MD04G1247000_novel02
MD04G1247600
MD05G1000500
MD05G1003800_novel02
MD05G1003800_novel04
MD05G1003800_novel05
MD05G1003800_novel07
MD05G1003800_novel15
MD05G1006100_novel03
MD05G1008000_novel04
MD05G1008600_novel07
MD05G1009200
MD05G1011000
MD05G1011200_novel01
MD05G1011200_novel03
MD05G1012000_novel02
MD05G1013400_novel04
MD05G1017400
MD05G1017400_novel01
MD05G1020200_novel01
MD05G1023200_novel01
MD05G1023200_novel02
MD05G1023200_novel04
MD05G1026000_novel01
MD05G1026000_novel02
MD05G1026000_novel04
MD05G1026000_novel05
MD05G1026700_novel01
MD05G1027000
MD05G1027100
MD05G1027100_novel04
MD05G1027400
MD05G1027900_novel02
MD05G1027900_novel03
MD05G1028100
MD05G1029400_novel02
MD05G1029700_novel02
MD05G1029800
MD05G1033400_novel01
MD05G1033400_novel05
MD05G1033400_novel16
MD05G1033400_novel21
MD05G1033400_novel22
MD05G1033800
MD05G1033800_novel02
MD05G1034300
MD05G1034300_novel02
MD05G1037100_novel01
MD05G1037100_novel05
MD05G1039900_novel06
MD05G1040600
MD05G1041000
MD05G1041400_novel04
MD05G1043200
MD05G1043200_novel01
MD05G1043200_novel02
MD05G1043200_novel05
MD05G1043200_novel06
MD05G1043200_novel07
MD05G1043200_novel09
MD05G1043500
MD05G1043500_novel01
MD05G1044100_novel01
MD05G1044600_novel04
MD05G1044600_novel13
MD05G1044600_novel16
MD05G1047100_novel01
MD05G1047200_novel01
MD05G1047200_novel04
MD05G1048200_novel02
MD05G1048400
MD05G1048400_novel04
MD05G1049700_novel01
MD05G1050600_novel01
MD05G1050600_novel03
MD05G1055300_novel01
MD05G1055300_novel02
MD05G1055400_novel02
MD05G1055900_novel01
MD05G1056800_novel02
MD05G1059300_novel03
MD05G1059800_novel01
MD05G1059800_novel07
MD05G1062200_novel01
MD05G1062600_novel02
MD05G1063200_novel01
MD05G1063400
MD05G1063400_novel01
MD05G1063400_novel02
MD05G1063400_novel03
MD05G1063400_novel04
MD05G1064300_novel01
MD05G1067900_novel02
MD05G1067900_novel06
MD05G1068600
MD05G1069100
MD05G1069100_novel03
MD05G1069100_novel04
MD05G1069100_novel05
MD05G1069700
MD05G1069700_novel02
MD05G1071000
MD05G1071900
MD05G1071900_novel02
MD05G1073700_novel01
MD05G1074000_novel01
MD05G1076000_novel01
MD05G1077400
MD05G1077400_novel04
MD05G1079300_novel02
MD05G1079400_novel08
MD05G1081600
MD05G1082000_novel02
MD05G1082300_novel01
MD05G1082300_novel02
MD05G1082300_novel06
MD05G1082300_novel08
MD05G1082300_novel10
MD05G1082300_novel13
MD05G1082700
MD05G1084200_novel01
MD05G1085000_novel05
MD05G1085000_novel07
MD05G1085100
MD05G1085100_novel03
MD05G1085800
MD05G1086700
MD05G1087700
MD05G1088400
MD05G1088400_novel01
MD05G1088400_novel02
MD05G1088400_novel06
MD05G1088400_novel07
MD05G1089900
MD05G1092300_novel01
MD05G1092900
MD05G1092900_novel01
MD05G1093000_novel06
MD05G1100200
MD05G1100200_novel03
MD05G1100200_novel05
MD05G1103100
MD05G1105800
MD05G1105800_novel01
MD05G1107800_novel02
MD05G1107800_novel03
MD05G1107800_novel07
MD05G1107800_novel09
MD05G1110500_novel01
MD05G1110500_novel02
MD05G1110500_novel04
MD05G1110500_novel05
MD05G1110500_novel06
MD05G1110800_novel01
MD05G1111800
MD05G1111800_novel01
MD05G1112000
MD05G1112100
MD05G1112200
MD05G1112600
MD05G1112600_novel01
MD05G1113100
MD05G1115700
MD05G1115800_novel02
MD05G1116500_novel03
MD05G1117200
MD05G1118900
MD05G1119300_novel01
MD05G1119300_novel03
MD05G1120900
MD05G1121900_novel01
MD05G1122700_novel03
MD05G1122800
MD05G1123200_novel02
MD05G1123800_novel01
MD05G1124200_novel02
MD05G1125000_novel03
MD05G1129600
MD05G1129900
MD05G1129900_novel02
MD05G1129900_novel03
MD05G1129900_novel06
MD05G1129900_novel07
MD05G1130300
MD05G1131800
MD05G1133000
MD05G1134200
MD05G1135100_novel02
MD05G1135500_novel09
MD05G1135500_novel10
MD05G1135500_novel11
MD05G1138300
MD05G1138300_novel02
MD05G1138900
MD05G1143500_novel01
MD05G1143500_novel02
MD05G1143500_novel03
MD05G1143500_novel04
MD05G1143500_novel05
MD05G1143500_novel06
MD05G1143500_novel07
MD05G1143500_novel08
MD05G1143500_novel09
MD05G1143500_novel10
MD05G1143500_novel12
MD05G1143500_novel13
MD05G1143500_novel15
MD05G1143500_novel16
MD05G1143500_novel17
MD05G1143500_novel19
MD05G1143500_novel20
MD05G1143500_novel21
MD05G1143500_novel22
MD05G1143500_novel24
MD05G1143500_novel26
MD05G1143500_novel27
MD05G1144500_novel02
MD05G1144900
MD05G1144900_novel01
MD05G1152500_novel02
MD05G1153300_novel01
MD05G1153400_novel02
MD05G1153400_novel07
MD05G1158000_novel03
MD05G1158200_novel01
MD05G1158200_novel02
MD05G1164000_novel01
MD05G1166200
MD05G1166200_novel03
MD05G1166400_novel01
MD05G1166600
MD05G1167600_novel01
MD05G1169200
MD05G1169200_novel04
MD05G1170500
MD05G1170500_novel01
MD05G1172400
MD05G1172700
MD05G1175400
MD05G1179100
MD05G1179100_novel01
MD05G1179100_novel02
MD05G1179100_novel03
MD05G1179100_novel04
MD05G1179100_novel05
MD05G1179100_novel06
MD05G1179100_novel07
MD05G1179100_novel08
MD05G1179100_novel09
MD05G1179800_novel02
MD05G1182500
MD05G1183400
MD05G1184900_novel03
MD05G1186700_novel02
MD05G1187100_novel05
MD05G1187100_novel09
MD05G1187100_novel14
MD05G1187100_novel21
MD05G1187100_novel23
MD05G1187100_novel33
MD05G1187100_novel34
MD05G1187600_novel01
MD05G1187600_novel05
MD05G1187600_novel06
[truncated: 6,140 more rows]

## Sheet: DEGs
geneID
MD00G1003800
MD00G1004300
MD00G1004400
MD00G1005300
MD00G1005700
MD00G1006700
MD00G1007000
MD00G1008200
MD00G1009000
MD00G1009200
MD00G1009800
MD00G1012100
MD00G1012300
MD00G1012800
MD00G1012900
MD00G1013000
MD00G1013600
MD00G1014300
MD00G1014400
MD00G1018400
MD00G1018700
MD00G1018800
MD00G1019100
MD00G1020000
MD00G1023000
MD00G1023600
MD00G1025800
MD00G1030000
MD00G1031500
MD00G1033400
MD00G1033500
MD00G1033800
MD00G1034500
MD00G1035000
MD00G1035800
MD00G1036100
MD00G1036600
MD00G1036800
MD00G1037100
MD00G1037500
MD00G1038300
MD00G1038500
MD00G1039300
MD00G1039900
MD00G1040600
MD00G1041300
MD00G1044500
MD00G1045700
MD00G1046200
MD00G1046500
MD00G1050600
MD00G1051300
MD00G1052900
MD00G1053300
MD00G1054300
MD00G1054500
MD00G1055100
MD00G1056400
MD00G1057800
MD00G1058100
MD00G1058300
MD00G1059100
MD00G1059700
MD00G1060400
MD00G1060700
MD00G1060800
MD00G1061200
MD00G1062300
MD00G1063000
MD00G1063500
MD00G1063600
MD00G1064800
MD00G1065200
MD00G1065300
MD00G1067200
MD00G1070100
MD00G1071800
MD00G1072500
MD00G1072600
MD00G1073400
MD00G1073900
MD00G1075100
MD00G1075300
MD00G1075400
MD00G1075500
MD00G1075600
MD00G1076100
MD00G1076200
MD00G1076300
MD00G1076400
MD00G1076700
MD00G1078300
MD00G1078500
MD00G1078600
MD00G1079100
MD00G1079900
MD00G1080300
MD00G1080400
MD00G1080800
MD00G1080900
MD00G1081500
MD00G1083500
MD00G1083800
MD00G1084600
MD00G1085200
MD00G1086500
MD00G1087300
MD00G1087700
MD00G1087900
MD00G1088600
MD00G1089600
MD00G1092300
MD00G1092900
MD00G1093400
MD00G1094100
MD00G1096000
MD00G1098400
MD00G1098500
MD00G1101700
MD00G1101900
MD00G1102100
MD00G1102300
MD00G1103100
MD00G1105200
MD00G1105300
MD00G1105400
MD00G1106800
MD00G1107100
MD00G1107600
MD00G1108900
MD00G1109700
MD00G1110000
MD00G1111700
MD00G1112500
MD00G1112600
MD00G1113900
MD00G1115400
MD00G1116400
MD00G1118800
MD00G1123300
MD00G1123600
MD00G1124700
MD00G1126000
MD00G1126100
MD00G1127200
MD00G1127400
MD00G1127500
MD00G1127700
MD00G1129500
MD00G1129800
MD00G1130500
MD00G1130600
MD00G1131300
MD00G1132600
MD00G1136300
MD00G1137100
MD00G1137500
MD00G1137800
MD00G1138700
MD00G1140200
MD00G1140500
MD00G1141600
MD00G1141700
MD00G1143400
MD00G1143500
MD00G1144400
MD00G1145000
MD00G1145200
MD00G1145300
MD00G1145500
MD00G1145600
MD00G1146800
MD00G1146900
MD00G1148200
MD00G1149300
MD00G1152300
MD00G1155100
MD00G1156300
MD00G1158500
MD00G1160200
MD00G1160300
MD00G1161400
MD00G1162100
MD00G1162300
MD00G1165400
MD00G1166100
MD00G1166500
MD00G1166600
MD00G1171800
MD00G1172000
MD00G1172100
MD00G1174600
MD00G1175200
MD00G1176400
MD00G1178200
MD00G1178900
MD00G1179000
MD00G1180300
MD00G1181800
MD00G1182100
MD00G1184200
MD00G1186200
MD00G1186700
MD00G1187200
MD00G1189000
MD00G1189600
MD00G1190700
MD00G1190800
MD00G1190900
MD00G1191600
MD00G1192500
MD00G1192700
MD00G1199600
MD00G1200100
MD00G1200200
MD00G1201300
MD00G1203200
MD00G1204100
MD00G1204600
MD00G1208000
MD00G1208200
MD00G1208300
MD00G1208400
MD00G1214200
MD00G1219900
MD00G1221100
MD00G1221400
MD01G1002400
MD01G1004000
MD01G1004100
MD01G1004300
MD01G1005400
MD01G1008700
MD01G1010900
MD01G1013200
MD01G1015700
MD01G1017000
MD01G1018600
MD01G1020300
MD01G1024400
MD01G1024900
MD01G1026000
MD01G1027700
MD01G1027900
MD01G1028100
MD01G1028200
MD01G1028300
MD01G1028500
MD01G1029200
MD01G1030600
MD01G1032000
MD01G1032400
MD01G1032800
MD01G1033000
MD01G1034300
MD01G1034400
MD01G1034500
MD01G1034900
MD01G1036500
MD01G1036900
MD01G1037500
MD01G1037600
MD01G1037900
MD01G1038000
MD01G1038800
MD01G1039500
MD01G1039700
MD01G1040700
MD01G1041100
MD01G1041500
MD01G1042500
MD01G1042800
MD01G1043300
MD01G1045300
MD01G1045500
MD01G1045800
MD01G1046200
MD01G1046900
MD01G1047400
MD01G1049100
MD01G1049500
MD01G1049600
MD01G1049700
MD01G1050100
MD01G1051400
MD01G1051700
MD01G1051900
MD01G1054900
MD01G1055000
MD01G1055200
MD01G1055300
MD01G1057600
MD01G1058300
MD01G1058500
MD01G1059600
MD01G1059900
MD01G1060900
MD01G1061100
MD01G1061500
MD01G1061600
MD01G1062600
MD01G1064600
MD01G1065200
MD01G1066300
MD01G1067800
MD01G1068300
MD01G1070300
MD01G1070400
MD01G1070600
MD01G1071800
MD01G1071900
MD01G1072100
MD01G1073000
MD01G1073200
MD01G1073600
MD01G1074400
MD01G1075600
MD01G1076100
MD01G1077200
MD01G1077600
MD01G1077700
MD01G1077800
MD01G1077900
MD01G1079500
MD01G1079600
MD01G1082200
MD01G1083300
MD01G1083400
MD01G1083500
MD01G1083900
MD01G1084300
MD01G1085200
MD01G1085500
MD01G1085800
MD01G1086200
MD01G1086700
MD01G1086800
MD01G1086900
MD01G1087200
MD01G1087400
MD01G1087700
MD01G1087900
MD01G1088400
MD01G1088900
MD01G1089100
MD01G1089600
MD01G1089800
MD01G1089900
MD01G1090400
MD01G1090500
MD01G1090900
MD01G1092900
MD01G1094000
MD01G1094400
MD01G1094700
MD01G1095100
MD01G1095200
MD01G1097400
MD01G1097700
MD01G1098300
MD01G1099300
MD01G1100200
MD01G1100600
MD01G1101300
MD01G1101800
MD01G1102400
MD01G1103500
MD01G1103800
MD01G1104600
MD01G1104700
MD01G1105200
MD01G1106300
MD01G1106900
MD01G1107100
MD01G1107200
MD01G1107500
MD01G1108100
MD01G1108300
MD01G1108600
MD01G1108800
MD01G1108900
MD01G1109300
MD01G1109800
MD01G1110100
MD01G1113400
MD01G1114700
MD01G1116500
MD01G1116600
MD01G1116700
MD01G1117400
MD01G1117800
MD01G1118000
MD01G1118100
MD01G1118200
MD01G1118300
MD01G1119700
MD01G1121000
MD01G1121100
MD01G1121300
MD01G1121400
MD01G1122900
MD01G1124100
MD01G1124200
MD01G1124500
MD01G1125700
MD01G1125800
MD01G1126000
MD01G1126300
MD01G1126500
MD01G1127300
MD01G1129700
MD01G1129800
MD01G1130200
MD01G1130400
MD01G1130900
MD01G1132800
MD01G1133100
MD01G1133400
MD01G1134100
MD01G1134700
MD01G1136600
MD01G1137000
MD01G1137100
MD01G1137700
MD01G1139100
MD01G1139200
MD01G1139500
MD01G1140100
MD01G1140500
MD01G1140700
MD01G1141700
MD01G1142200
MD01G1142500
MD01G1142600
MD01G1143600
MD01G1144100
MD01G1144200
MD01G1144300
MD01G1144400
MD01G1145200
MD01G1146000
MD01G1146100
MD01G1146200
MD01G1146800
MD01G1147000
MD01G1147200
MD01G1147300
MD01G1147400
MD01G1147600
MD01G1148000
MD01G1148700
MD01G1149000
MD01G1149100
MD01G1149600
MD01G1149700
MD01G1150100
MD01G1150900
MD01G1151000
MD01G1152300
MD01G1152500
MD01G1152900
MD01G1153000
MD01G1153100
MD01G1153200
MD01G1153300
MD01G1154100
MD01G1154200
MD01G1155000
MD01G1155100
MD01G1157100
MD01G1157900
MD01G1158000
MD01G1158300
MD01G1158500
MD01G1158600
MD01G1158900
MD01G1159400
MD01G1160300
MD01G1161200
MD01G1161300
MD01G1162000
MD01G1162300
MD01G1162400
MD01G1163200
MD01G1163900
MD01G1165600
MD01G1167200
MD01G1167300
MD01G1167600
MD01G1167900
MD01G1168600
MD01G1169100
MD01G1169200
MD01G1170600
MD01G1170800
MD01G1170900
MD01G1172000
MD01G1172500
MD01G1172700
MD01G1173000
MD01G1173400
MD01G1173600
MD01G1174400
MD01G1177000
MD01G1177100
MD01G1177200
MD01G1177300
MD01G1177400
MD01G1178200
MD01G1178300
MD01G1178400
MD01G1178900
MD01G1179000
MD01G1179100
MD01G1180000
MD01G1181200
MD01G1181600
MD01G1184200
MD01G1184300
MD01G1184400
MD01G1184500
MD01G1184600
MD01G1184900
MD01G1185300
MD01G1185900
MD01G1186200
MD01G1186500
MD01G1187400
MD01G1187600
MD01G1187700
MD01G1188100
MD01G1190900
MD01G1191600
MD01G1191700
MD01G1193100
MD01G1193200
MD01G1195200
MD01G1195700
MD01G1195900
MD01G1196100
MD01G1196200
MD01G1197200
MD01G1197600
MD01G1198000
MD01G1199700
MD01G1199900
MD01G1200400
MD01G1200600
MD01G1201300
MD01G1201900
MD01G1202600
MD01G1205100
MD01G1206000
MD01G1206300
MD01G1206700
MD01G1206800
MD01G1207300
MD01G1207400
MD01G1207700
MD01G1208300
MD01G1208700
MD01G1208900
MD01G1209000
MD01G1209200
MD01G1209500
MD01G1210600
MD01G1211000
MD01G1211100
MD01G1211600
MD01G1212900
MD01G1213000
MD01G1213100
MD01G1213300
MD01G1213600
MD01G1214100
MD01G1217400
MD01G1218300
MD01G1218900
MD01G1219500
MD01G1220400
MD01G1220700
MD01G1221900
MD01G1222000
MD01G1222400
MD01G1222600
MD01G1222700
MD01G1223200
MD01G1223900
MD01G1224000
MD01G1224100
MD01G1224800
MD01G1225000
MD01G1225400
MD01G1225700
MD01G1226200
MD01G1226600
MD01G1227200
MD01G1227700
MD01G1228200
MD01G1229100
MD01G1229600
MD01G1229700
MD01G1230000
MD01G1230100
MD01G1230800
MD01G1230900
MD01G1231200
MD01G1231600
MD01G1232700
MD01G1232800
MD01G1233000
MD01G1233900
MD01G1234400
MD01G1235800
MD01G1236100
MD01G1236200
MD01G1236300
MD01G1236400
MD01G1237400
MD01G1238100
MD01G1238700
MD02G1000700
MD02G1001200
MD02G1001300
MD02G1002100
MD02G1002300
MD02G1002600
MD02G1003300
MD02G1003700
MD02G1005100
MD02G1005800
MD02G1006400
MD02G1006600
MD02G1008100
MD02G1009300
MD02G1010500
MD02G1010600
MD02G1010800
MD02G1010900
MD02G1011200
MD02G1011400
MD02G1011800
MD02G1012000
MD02G1013200
MD02G1013300
MD02G1013500
MD02G1014300
MD02G1016700
MD02G1018400
MD02G1018500
MD02G1018600
MD02G1018900
MD02G1019700
MD02G1020000
MD02G1020100
MD02G1020800
MD02G1021600
MD02G1022000
MD02G1022200
MD02G1022300
MD02G1022400
MD02G1023200
MD02G1023500
MD02G1024300
MD02G1026000
MD02G1026900
MD02G1027500
MD02G1028000
MD02G1028100
MD02G1028300
MD02G1028600
MD02G1028700
MD02G1029300
MD02G1030600
MD02G1031100
MD02G1031400
MD02G1032500
MD02G1033100
MD02G1034100
MD02G1034300
MD02G1034700
MD02G1035100
MD02G1036700
MD02G1037600
MD02G1039600
MD02G1039900
MD02G1040000
MD02G1040100
MD02G1041100
MD02G1041300
MD02G1042300
MD02G1042700
MD02G1042800
MD02G1043200
MD02G1043300
MD02G1044400
MD02G1044800
MD02G1045900
MD02G1046500
MD02G1046900
MD02G1047000
MD02G1047200
MD02G1047300
MD02G1047400
MD02G1047500
MD02G1047600
MD02G1050200
MD02G1054500
MD02G1056200
MD02G1056600
MD02G1056800
MD02G1057200
MD02G1058400
MD02G1058500
MD02G1058700
MD02G1060000
MD02G1060200
MD02G1060500
MD02G1062300
MD02G1062600
MD02G1063200
MD02G1063300
MD02G1063800
MD02G1064200
MD02G1064900
MD02G1065300
MD02G1066500
MD02G1066700
MD02G1067200
MD02G1067700
MD02G1067800
MD02G1068900
MD02G1069100
MD02G1069300
MD02G1069500
MD02G1069700
MD02G1070300
MD02G1070800
MD02G1070900
MD02G1071400
MD02G1071700
MD02G1071800
MD02G1071900
MD02G1073600
MD02G1074400
MD02G1075000
MD02G1075200
MD02G1075500
MD02G1075600
MD02G1075800
MD02G1076100
MD02G1078100
MD02G1078200
MD02G1078400
MD02G1079100
MD02G1079200
MD02G1079400
MD02G1080400
MD02G1080900
MD02G1081600
MD02G1081700
MD02G1082000
MD02G1082200
MD02G1082300
MD02G1083100
MD02G1083300
MD02G1083600
MD02G1084000
MD02G1084100
MD02G1084300
MD02G1084400
MD02G1084600
MD02G1084700
MD02G1085200
MD02G1085400
MD02G1085700
MD02G1085900
MD02G1086100
MD02G1086500
MD02G1086600
MD02G1086900
MD02G1087000
MD02G1087100
MD02G1090200
MD02G1090400
MD02G1091400
MD02G1091500
MD02G1091600
MD02G1092100
MD02G1093500
MD02G1094000
MD02G1094400
MD02G1094500
MD02G1094600
MD02G1095700
MD02G1096100
MD02G1096300
MD02G1096700
MD02G1097300
MD02G1097400
MD02G1097500
MD02G1098100
MD02G1099000
MD02G1099200
MD02G1099300
MD02G1099600
MD02G1099700
MD02G1099800
MD02G1100200
MD02G1100600
MD02G1100700
MD02G1100800
MD02G1101000
MD02G1101700
MD02G1101800
MD02G1102100
MD02G1103700
MD02G1103800
MD02G1104500
MD02G1104600
MD02G1105300
MD02G1105900
MD02G1106000
MD02G1106500
MD02G1106700
MD02G1106800
MD02G1107000
MD02G1107400
MD02G1107500
MD02G1109000
MD02G1109200
MD02G1110400
MD02G1110500
MD02G1111800
MD02G1112400
MD02G1113400
MD02G1113800
MD02G1114400
MD02G1114500
MD02G1114900
MD02G1116500
MD02G1118100
MD02G1118400
MD02G1119100
MD02G1119600
MD02G1119700
MD02G1119800
MD02G1121700
MD02G1122400
MD02G1123100
MD02G1124800
MD02G1127400
MD02G1127700
MD02G1128200
MD02G1128300
MD02G1129500
MD02G1129900
MD02G1130000
MD02G1131800
MD02G1132200
MD02G1132400
MD02G1133100
MD02G1134000
MD02G1136100
MD02G1136700
MD02G1137700
MD02G1138600
MD02G1138900
MD02G1139900
MD02G1140000
MD02G1140100
MD02G1140200
MD02G1140600
MD02G1140700
MD02G1141800
MD02G1143400
MD02G1143500
MD02G1143900
MD02G1144000
MD02G1144200
MD02G1145600
MD02G1145800
MD02G1146300
MD02G1146700
MD02G1148100
MD02G1148300
MD02G1148500
MD02G1148700
MD02G1149600
MD02G1151200
MD02G1151700
MD02G1152800
MD02G1153500
MD02G1153600
MD02G1153700
MD02G1153800
MD02G1155900
MD02G1156900
MD02G1157100
MD02G1157500
MD02G1157800
MD02G1158600
MD02G1160500
MD02G1160600
MD02G1162000
MD02G1162200
MD02G1162900
MD02G1163100
MD02G1163400
MD02G1163500
MD02G1164600
MD02G1164700
MD02G1165000
MD02G1165600
MD02G1165700
MD02G1165800
MD02G1166700
MD02G1167800
MD02G1168300
MD02G1169500
MD02G1169800
MD02G1170300
MD02G1171100
MD02G1172900
MD02G1173300
MD02G1173600
MD02G1174000
MD02G1174700
MD02G1174800
MD02G1175400
MD02G1175900
MD02G1176500
MD02G1177900
MD02G1178600
MD02G1179300
MD02G1179400
MD02G1179600
MD02G1179900
MD02G1180500
MD02G1180600
MD02G1180800
MD02G1181000
MD02G1181300
MD02G1181600
MD02G1182900
MD02G1183000
MD02G1183500
MD02G1184200
MD02G1184300
MD02G1185000
MD02G1185900
MD02G1187800
MD02G1188600
MD02G1189000
MD02G1189300
MD02G1190000
MD02G1190100
MD02G1190800
MD02G1191100
MD02G1191300
MD02G1192600
MD02G1192800
MD02G1193500
MD02G1193600
MD02G1194100
MD02G1194500
MD02G1194600
MD02G1195100
MD02G1195400
MD02G1195500
MD02G1196000
MD02G1196200
MD02G1196600
MD02G1197400
MD02G1197700
MD02G1198400
MD02G1199100
MD02G1201500
MD02G1204100
MD02G1205300
MD02G1205600
MD02G1205700
MD02G1205800
MD02G1207300
MD02G1207400
MD02G1207900
MD02G1209600
MD02G1216600
MD02G1216900
MD02G1218100
MD02G1222400
MD02G1222500
MD02G1222600
MD02G1223400
MD02G1226200
MD02G1226400
MD02G1226500
MD02G1226700
MD02G1228800
MD02G1230100
MD02G1231800
MD02G1232000
MD02G1232200
MD02G1232400
MD02G1234800
MD02G1236100
MD02G1237300
MD02G1238300
MD02G1241700
MD02G1243400
MD02G1244800
MD02G1246100
MD02G1246200
MD02G1247200
MD02G1247900
MD02G1249400
MD02G1249800
MD02G1249900
MD02G1250200
MD02G1250400
MD02G1251000
MD02G1252000
MD02G1252500
MD02G1252900
MD02G1253800
MD02G1254300
MD02G1255400
MD02G1255900
MD02G1256300
MD02G1256400
MD02G1256500
MD02G1258400
MD02G1258700
MD02G1259200
MD02G1259600
MD02G1262400
MD02G1263000
MD02G1263300
MD02G1264100
MD02G1264600
MD02G1264800
MD02G1266900
MD02G1267000
MD02G1267400
MD02G1268800
MD02G1268900
MD02G1271700
MD02G1273000
MD02G1273500
MD02G1274000
MD02G1275900
MD02G1276400
MD02G1277000
MD02G1277700
MD02G1282100
MD02G1282600
MD02G1282700
MD02G1282900
MD02G1283700
MD02G1283800
MD02G1284100
MD02G1284500
MD02G1285800
MD02G1286900
MD02G1287600
MD02G1291200
MD02G1291400
MD02G1292100
MD02G1292200
MD02G1293500
MD02G1294000
MD02G1295700
MD02G1295800
MD02G1296000
MD02G1296500
MD02G1297300
MD02G1298600
MD02G1299000
MD02G1300200
MD02G1300300
MD02G1300400
MD02G1301600
MD02G1301700
MD02G1301800
MD02G1301900
MD02G1302500
MD02G1302900
MD02G1303400
MD02G1303800
MD02G1303900
MD02G1305300
MD02G1306700
MD02G1307700
MD02G1308300
MD02G1308600
MD02G1308800
MD02G1309600
MD02G1309700
MD02G1309800
MD02G1311200
MD02G1311700
MD02G1312000
MD02G1312100
MD02G1313200
MD02G1314500
MD02G1315200
MD02G1315600
MD02G1315700
MD02G1315900
MD02G1316500
MD02G1317800
MD02G1318100
MD02G1318600
MD02G1319300
MD02G1319400
MD02G1319500
MD02G1320700
MD03G1001100
MD03G1002200
MD03G1002400
MD03G1002800
MD03G1003200
MD03G1003500
MD03G1003700
MD03G1004300
MD03G1005000
MD03G1005900
MD03G1006200
MD03G1006600
MD03G1007500
MD03G1008000
MD03G1010300
MD03G1010400
MD03G1010700
MD03G1010800
MD03G1011600
MD03G1011700
MD03G1011900
MD03G1012000
MD03G1012400
MD03G1012800
MD03G1014200
MD03G1015000
MD03G1015300
MD03G1016800
MD03G1017100
MD03G1017600
MD03G1017800
MD03G1018200
MD03G1019100
MD03G1019200
MD03G1019300
MD03G1019800
MD03G1020200
MD03G1020500
MD03G1020700
MD03G1020800
MD03G1021000
MD03G1023200
MD03G1023300
MD03G1023600
MD03G1024000
MD03G1024100
MD03G1024200
MD03G1026100
MD03G1028100
MD03G1028900
MD03G1029100
MD03G1029900
MD03G1030400
MD03G1030800
MD03G1031500
MD03G1031800
MD03G1034300
MD03G1034800
MD03G1034900
MD03G1036600
MD03G1036700
MD03G1036900
MD03G1037600
MD03G1039100
MD03G1039200
MD03G1039700
MD03G1040100
MD03G1041500
MD03G1043600
MD03G1044200
MD03G1044600
MD03G1046000
MD03G1046100
MD03G1047300
MD03G1047600
MD03G1048600
MD03G1048800
MD03G1049600
MD03G1050900
MD03G1051000
MD03G1051100
MD03G1051400
MD03G1053100
MD03G1053200
MD03G1053500
MD03G1054100
MD03G1054800
MD03G1056600
MD03G1057000
MD03G1057400
MD03G1058100
MD03G1058400
MD03G1058700
MD03G1059400
MD03G1059600
MD03G1060100
MD03G1060200
MD03G1061600
MD03G1062100
MD03G1062300
MD03G1063900
MD03G1064800
MD03G1065300
MD03G1066000
MD03G1066200
MD03G1067200
MD03G1067800
MD03G1068500
MD03G1069500
MD03G1070600
MD03G1070800
MD03G1070900
MD03G1071800
MD03G1071900
MD03G1072300
MD03G1072400
MD03G1073300
MD03G1073700
MD03G1073800
MD03G1076700
MD03G1076900
MD03G1078000
MD03G1078200
MD03G1078500
MD03G1079800
MD03G1080800
MD03G1081000
MD03G1081800
MD03G1082200
MD03G1082800
MD03G1083200
MD03G1083600
MD03G1084700
MD03G1084900
MD03G1085000
MD03G1085200
MD03G1085500
MD03G1085700
MD03G1089300
MD03G1090900
MD03G1091000
MD03G1091100
MD03G1091700
MD03G1091800
MD03G1091900
MD03G1092100
MD03G1092200
MD03G1092700
MD03G1093800
MD03G1094200
MD03G1094800
MD03G1094900
MD03G1095400
MD03G1096000
MD03G1096200
MD03G1096300
MD03G1097000
MD03G1099300
MD03G1099800
MD03G1100100
MD03G1100200
MD03G1100400
MD03G1100600
MD03G1100700
MD03G1101300
MD03G1102100
MD03G1103900
MD03G1105500
MD03G1105700
MD03G1105800
MD03G1107900
MD03G1108200
MD03G1108500
MD03G1110300
MD03G1110700
MD03G1111400
MD03G1111500
MD03G1111600
MD03G1112500
MD03G1112700
MD03G1113000
MD03G1114300
MD03G1114700
MD03G1114800
MD03G1115500
MD03G1115800
MD03G1116100
MD03G1116400
MD03G1116500
MD03G1117200
MD03G1117600
MD03G1119300
MD03G1120600
MD03G1120800
MD03G1120900
MD03G1121900
MD03G1124000
MD03G1125200
MD03G1126900
MD03G1127700
MD03G1128200
MD03G1128800
MD03G1129300
MD03G1130100
MD03G1130200
MD03G1131000
MD03G1131700
MD03G1132100
MD03G1132200
MD03G1133300
MD03G1133900
MD03G1134500
MD03G1134800
MD03G1135000
MD03G1135100
MD03G1136300
MD03G1137700
MD03G1138500
MD03G1139600
MD03G1139700
MD03G1140300
MD03G1140400
MD03G1142300
MD03G1142400
MD03G1142500
MD03G1142800
MD03G1143600
MD03G1144400
MD03G1146100
MD03G1146300
MD03G1147000
MD03G1147100
MD03G1147300
MD03G1148700
MD03G1149600
MD03G1149700
MD03G1150200
MD03G1150500
MD03G1150600
MD03G1155900
MD03G1156200
MD03G1159400
MD03G1160300
MD03G1161400
MD03G1163600
MD03G1165200
MD03G1166800
MD03G1166900
MD03G1167000
MD03G1168700
MD03G1169200
MD03G1169300
MD03G1170900
MD03G1171300
MD03G1171700
MD03G1171800
MD03G1173800
MD03G1174700
MD03G1175000
MD03G1177200
MD03G1178200
MD03G1179100
MD03G1179200
MD03G1182500
MD03G1183400
MD03G1183700
MD03G1183800
MD03G1184200
MD03G1185300
MD03G1186700
MD03G1187400
MD03G1188200
MD03G1188800
MD03G1189500
MD03G1189600
MD03G1190300
MD03G1190400
MD03G1191400
MD03G1192000
MD03G1192600
MD03G1192700
MD03G1193100
MD03G1193200
MD03G1193400
MD03G1194400
MD03G1194500
MD03G1195000
MD03G1196100
MD03G1196200
MD03G1196600
MD03G1197600
MD03G1199000
MD03G1200100
MD03G1201200
MD03G1202300
MD03G1202600
MD03G1203200
MD03G1203400
MD03G1203500
MD03G1203700
MD03G1203900
MD03G1204500
MD03G1204600
MD03G1204700
MD03G1204800
MD03G1205600
MD03G1205900
MD03G1208300
MD03G1209200
MD03G1209400
MD03G1209500
MD03G1210300
MD03G1210900
MD03G1211100
MD03G1211900
MD03G1212100
MD03G1212200
MD03G1212700
MD03G1213400
MD03G1214200
MD03G1214800
MD03G1214900
MD03G1215000
MD03G1215600
MD03G1215700
MD03G1215800
MD03G1215900
MD03G1216800
MD03G1217300
MD03G1217500
MD03G1217700
MD03G1218000
MD03G1218900
MD03G1219000
MD03G1219400
MD03G1221800
MD03G1222700
MD03G1223400
MD03G1223600
MD03G1223700
MD03G1224100
MD03G1224800
MD03G1224900
MD03G1225500
MD03G1225800
MD03G1226000
MD03G1226300
MD03G1227200
MD03G1227500
MD03G1227900
MD03G1228300
MD03G1230200
MD03G1230300
MD03G1230900
MD03G1232400
MD03G1232600
MD03G1232900
MD03G1233100
MD03G1234300
MD03G1235500
MD03G1235600
MD03G1236100
MD03G1236200
MD03G1237200
MD03G1237300
MD03G1237500
MD03G1238700
MD03G1238800
MD03G1238900
MD03G1239500
MD03G1240100
MD03G1240400
MD03G1240600
MD03G1241500
MD03G1242000
MD03G1242400
MD03G1242600
MD03G1243600
MD03G1243900
MD03G1244900
MD03G1245500
MD03G1246100
MD03G1246600
MD03G1249900
MD03G1250600
MD03G1250700
MD03G1251200
MD03G1251400
MD03G1251500
MD03G1252100
MD03G1252200
MD03G1254800
MD03G1255600
MD03G1256000
MD03G1256300
MD03G1258700
MD03G1259000
MD03G1259100
MD03G1259200
MD03G1259800
MD03G1259900
MD03G1260100
MD03G1262100
MD03G1262500
MD03G1262700
MD03G1263700
MD03G1264800
MD03G1266100
MD03G1267800
MD03G1267900
MD03G1268500
MD03G1268800
MD03G1268900
MD03G1270200
MD03G1271600
MD03G1271900
MD03G1272000
MD03G1272500
MD03G1272600
MD03G1272800
MD03G1272900
MD03G1273300
MD03G1273800
MD03G1274100
MD03G1277900
MD03G1278100
MD03G1278300
MD03G1278600
MD03G1278800
MD03G1279500
MD03G1280000
MD03G1281200
MD03G1281500
MD03G1282200
MD03G1282300
MD03G1282400
MD03G1282600
MD03G1282700
MD03G1282900
MD03G1285700
MD03G1285800
MD03G1285900
MD03G1286200
MD03G1286600
MD03G1286800
MD03G1286900
MD03G1287000
MD03G1287100
MD03G1287200
MD03G1287300
MD03G1287400
MD03G1287700
MD03G1287800
MD03G1288200
MD03G1288300
MD03G1288700
MD03G1289400
MD03G1289900
MD03G1290200
MD03G1291900
MD03G1292200
MD03G1292300
MD03G1292500
MD03G1292600
MD03G1292900
MD03G1294400
MD03G1295100
MD03G1296300
MD03G1296700
MD03G1297000
MD03G1298300
MD04G1002100
MD04G1002500
MD04G1002700
MD04G1003000
MD04G1003300
MD04G1003400
MD04G1003700
MD04G1003800
MD04G1004200
MD04G1004400
MD04G1004900
MD04G1007900
MD04G1008200
MD04G1008500
MD04G1009800
MD04G1009900
MD04G1010000
MD04G1011700
MD04G1012500
MD04G1016100
MD04G1016600
MD04G1017400
MD04G1017600
MD04G1017700
MD04G1017900
MD04G1018100
MD04G1018500
MD04G1018900
MD04G1019300
MD04G1019400
MD04G1019600
MD04G1020100
MD04G1020400
MD04G1021200
MD04G1022400
MD04G1022700
MD04G1022900
MD04G1023400
MD04G1025600
MD04G1025800
MD04G1026000
MD04G1026100
MD04G1026700
MD04G1027100
MD04G1027200
MD04G1027300
MD04G1027400
MD04G1027600
MD04G1027800
MD04G1028100
MD04G1028500
MD04G1029200
MD04G1031300
MD04G1031400
MD04G1031500
MD04G1033000
MD04G1033300
MD04G1034100
MD04G1034400
MD04G1034800
MD04G1035100
MD04G1035200
MD04G1036800
MD04G1037100
MD04G1038500
MD04G1039400
MD04G1039700
MD04G1040300
MD04G1042400
MD04G1042500
MD04G1045300
MD04G1046000
MD04G1046100
MD04G1046200
MD04G1047100
MD04G1047700
MD04G1047900
MD04G1048000
MD04G1048500
MD04G1049200
MD04G1051600
MD04G1052000
MD04G1052500
MD04G1052600
MD04G1054000
MD04G1055500
MD04G1056400
MD04G1057000
MD04G1057100
MD04G1057500
MD04G1058500
MD04G1059900
MD04G1060100
MD04G1060300
MD04G1060400
MD04G1061200
MD04G1061700
MD04G1061900
MD04G1062100
MD04G1062600
MD04G1063300
MD04G1063800
MD04G1064300
MD04G1064400
MD04G1064500
MD04G1064600
MD04G1064700
MD04G1065300
MD04G1066900
MD04G1067100
MD04G1067200
MD04G1068700
MD04G1068900
MD04G1069200
MD04G1069500
MD04G1069600
MD04G1070700
MD04G1076100
MD04G1076300
MD04G1077000
MD04G1077900
MD04G1078600
MD04G1078800
MD04G1079000
MD04G1079500
MD04G1081000
MD04G1081200
MD04G1082300
MD04G1082600
MD04G1083900
MD04G1084800
MD04G1087700
MD04G1089200
MD04G1089700
MD04G1091900
MD04G1093300
MD04G1093400
MD04G1093500
MD04G1093600
MD04G1095000
MD04G1096200
MD04G1096900
MD04G1098400
MD04G1099800
MD04G1100800
MD04G1101000
MD04G1101600
MD04G1102000
MD04G1102200
MD04G1103900
MD04G1104400
MD04G1104500
MD04G1104800
MD04G1110500
MD04G1110800
MD04G1111400
MD04G1111500
MD04G1111600
MD04G1112000
MD04G1112600
MD04G1116200
MD04G1116500
MD04G1117000
MD04G1117100
MD04G1117200
MD04G1117400
MD04G1117700
MD04G1117800
MD04G1120300
MD04G1120400
MD04G1120800
MD04G1122000
MD04G1122800
MD04G1123400
MD04G1125600
MD04G1125700
MD04G1126500
MD04G1128900
MD04G1129800
MD04G1130000
MD04G1130200
MD04G1131400
MD04G1132800
MD04G1132900
MD04G1133000
MD04G1133500
MD04G1134700
MD04G1134900
MD04G1135300
MD04G1135900
MD04G1137700
MD04G1138400
MD04G1138600
MD04G1138900
MD04G1139000
MD04G1140600
MD04G1141100
MD04G1141700
MD04G1141900
MD04G1142000
MD04G1142300
MD04G1142600
MD04G1142900
MD04G1143500
MD04G1146100
MD04G1146200
MD04G1146800
MD04G1146900
MD04G1147400
MD04G1147900
MD04G1148000
MD04G1148100
MD04G1148400
MD04G1149100
MD04G1149300
MD04G1150400
MD04G1150900
MD04G1151100
MD04G1151300
MD04G1151500
MD04G1152600
MD04G1153300
MD04G1153900
MD04G1154100
MD04G1154400
MD04G1154500
MD04G1154900
MD04G1155700
MD04G1155800
MD04G1156100
MD04G1157300
MD04G1159600
MD04G1159700
MD04G1159900
MD04G1160600
MD04G1160800
MD04G1161800
MD04G1161900
MD04G1164200
MD04G1165100
MD04G1165900
MD04G1166400
MD04G1166900
MD04G1167500
MD04G1167700
MD04G1168400
MD04G1168600
MD04G1168900
MD04G1169200
MD04G1169900
MD04G1171400
MD04G1171600
MD04G1172300
MD04G1172400
MD04G1172500
MD04G1172700
MD04G1173600
MD04G1173700
MD04G1174900
MD04G1175600
MD04G1175900
MD04G1176100
MD04G1176600
MD04G1176700
MD04G1177900
MD04G1178000
MD04G1178300
MD04G1178400
MD04G1178500
MD04G1179500
MD04G1179900
MD04G1180300
MD04G1180600
MD04G1181800
MD04G1182200
MD04G1182500
MD04G1182900
MD04G1183000
MD04G1183300
MD04G1183600
MD04G1183800
MD04G1184200
MD04G1184500
MD04G1184600
MD04G1185500
MD04G1185600
MD04G1185900
MD04G1186200
MD04G1186600
MD04G1187100
MD04G1187600
MD04G1187700
MD04G1188600
MD04G1191300
MD04G1191700
MD04G1191900
MD04G1192900
MD04G1194200
MD04G1194300
MD04G1195000
MD04G1195300
MD04G1195500
MD04G1195800
MD04G1196700
MD04G1197500
MD04G1197700
MD04G1197900
MD04G1198600
MD04G1199100
MD04G1199400
MD04G1199500
MD04G1199600
MD04G1199900
MD04G1201000
MD04G1201300
MD04G1201900
MD04G1202300
MD04G1204000
MD04G1204500
MD04G1204700
MD04G1204900
MD04G1205100
MD04G1205900
MD04G1207000
MD04G1207600
MD04G1208000
MD04G1208200
MD04G1210200
MD04G1210700
MD04G1210900
MD04G1212400
MD04G1213400
MD04G1213800
MD04G1216300
MD04G1216700
MD04G1216900
MD04G1219300
MD04G1219400
MD04G1219600
MD04G1219700
MD04G1220700
MD04G1221900
MD04G1222000
MD04G1222300
MD04G1223200
MD04G1224000
MD04G1224200
MD04G1224700
MD04G1225000
MD04G1225100
MD04G1225400
MD04G1225700
MD04G1226700
MD04G1226800
MD04G1227400
MD04G1228500
MD04G1228800
MD04G1228900
MD04G1229300
MD04G1229400
MD04G1229700
MD04G1230300
MD04G1231600
MD04G1231700
MD04G1232400
MD04G1233200
MD04G1234700
MD04G1235000
MD04G1235300
MD04G1235500
MD04G1235600
MD04G1235700
MD04G1236800
MD04G1237000
MD04G1238200
MD04G1238700
MD04G1238900
MD04G1239000
MD04G1239400
MD04G1240500
MD04G1241800
MD04G1243400
MD04G1243500
MD04G1243800
MD04G1244400
MD04G1244500
MD04G1244700
MD04G1245100
MD04G1245400
MD04G1246200
MD04G1246600
MD04G1246800
MD04G1247000
MD04G1247300
MD04G1247600
MD05G1000500
MD05G1002100
MD05G1003800
MD05G1006400
MD05G1006700
MD05G1008000
MD05G1008900
MD05G1009200
MD05G1010400
MD05G1011000
MD05G1015400
MD05G1015500
MD05G1016200
MD05G1016300
MD05G1016400
MD05G1017100
[truncated: 6,812 more rows]

## Sheet: Illumina special DEGs
geneID
MD00G1003800
MD00G1004300
MD00G1004400
MD00G1005300
MD00G1007000
MD00G1008200
MD00G1009000
MD00G1009200
MD00G1009800
MD00G1012100
MD00G1012300
MD00G1012800
MD00G1012900
MD00G1014400
MD00G1018400
MD00G1019100
MD00G1020000
MD00G1023000
MD00G1023600
MD00G1025800
MD00G1030000
MD00G1031500
MD00G1033400
MD00G1033500
MD00G1033800
MD00G1035800
MD00G1036600
MD00G1037500
MD00G1038500
MD00G1039300
MD00G1039900
MD00G1040600
MD00G1041300
MD00G1045700
MD00G1046500
MD00G1050600
MD00G1053300
MD00G1054300
MD00G1055100
MD00G1056400
MD00G1057800
MD00G1058100
MD00G1058300
MD00G1059100
MD00G1059700
MD00G1060400
MD00G1060700
MD00G1060800
MD00G1062300
MD00G1063600
MD00G1064800
MD00G1065200
MD00G1065300
MD00G1067200
MD00G1070100
MD00G1071800
MD00G1072500
MD00G1072600
MD00G1073900
MD00G1075100
MD00G1075300
MD00G1075500
MD00G1075600
MD00G1076100
MD00G1076200
MD00G1076400
MD00G1078300
MD00G1078600
MD00G1079100
MD00G1079900
MD00G1080300
MD00G1080400
MD00G1080900
MD00G1081500
MD00G1083500
MD00G1083800
MD00G1084600
MD00G1085200
MD00G1086500
MD00G1087300
MD00G1087700
MD00G1088600
MD00G1089600
MD00G1092300
MD00G1094100
MD00G1098400
MD00G1098500
MD00G1101700
MD00G1101900
MD00G1102300
MD00G1105200
MD00G1106800
MD00G1107100
MD00G1107600
MD00G1108900
MD00G1109700
MD00G1110000
MD00G1112600
MD00G1113900
MD00G1115400
MD00G1116400
MD00G1123300
MD00G1123600
MD00G1124700
MD00G1126000
MD00G1126100
MD00G1127400
MD00G1127500
MD00G1127700
MD00G1129500
MD00G1129800
MD00G1131300
MD00G1137100
MD00G1137500
MD00G1138700
MD00G1140200
MD00G1140500
MD00G1141600
MD00G1143400
MD00G1144400
MD00G1145000
MD00G1145200
MD00G1145300
MD00G1145500
MD00G1145600
MD00G1146800
MD00G1146900
MD00G1149300
MD00G1152300
MD00G1155100
MD00G1156300
MD00G1158500
MD00G1160200
MD00G1160300
MD00G1161400
MD00G1162100
MD00G1162300
MD00G1166100
MD00G1166500
MD00G1166600
MD00G1171800
MD00G1172000
MD00G1172100
MD00G1174600
MD00G1175200
MD00G1178200
MD00G1179000
MD00G1180300
MD00G1181800
MD00G1182100
MD00G1184200
MD00G1186200
MD00G1186700
MD00G1189600
MD00G1190700
MD00G1190800
MD00G1190900
MD00G1191600
MD00G1192500
MD00G1192700
MD00G1199600
MD00G1200100
MD00G1200200
MD00G1201300
MD00G1203200
MD00G1204100
MD00G1204600
MD00G1208000
MD00G1208200
MD00G1208400
MD00G1214200
MD00G1219900
MD00G1221100
MD00G1221400
MD01G1002400
MD01G1004000
MD01G1004100
MD01G1005400
MD01G1008700
MD01G1013200
MD01G1015700
MD01G1018600
MD01G1020300
MD01G1024900
MD01G1026000
MD01G1027700
MD01G1028100
MD01G1028200
MD01G1028500
MD01G1029200
MD01G1030600
MD01G1032000
MD01G1032400
MD01G1032800
MD01G1034400
MD01G1034500
MD01G1034900
MD01G1036900
MD01G1037500
MD01G1037600
MD01G1037900
MD01G1038000
MD01G1038800
MD01G1039700
MD01G1040700
MD01G1041100
MD01G1041500
MD01G1042800
MD01G1046200
MD01G1046900
MD01G1047400
MD01G1049100
MD01G1049500
MD01G1049700
MD01G1050100
MD01G1051700
MD01G1054900
MD01G1055000
MD01G1055200
MD01G1055300
MD01G1057600
MD01G1058300
MD01G1058500
MD01G1059900
MD01G1060900
MD01G1061100
MD01G1061500
MD01G1061600
MD01G1062600
MD01G1064600
MD01G1065200
MD01G1066300
MD01G1067800
MD01G1068300
MD01G1070600
MD01G1071800
MD01G1071900
MD01G1072100
MD01G1073000
MD01G1073200
MD01G1074400
MD01G1075600
MD01G1076100
MD01G1077200
MD01G1077600
MD01G1077700
MD01G1077800
MD01G1077900
MD01G1079500
MD01G1079600
MD01G1083300
MD01G1083900
MD01G1084300
MD01G1085200
MD01G1085500
MD01G1085800
MD01G1086200
MD01G1086700
MD01G1086800
MD01G1086900
MD01G1087200
MD01G1087700
MD01G1087900
MD01G1088400
MD01G1088900
MD01G1089100
MD01G1089600
MD01G1089800
MD01G1089900
MD01G1090400
MD01G1090500
MD01G1090900
MD01G1092900
MD01G1094400
MD01G1094700
MD01G1095200
MD01G1097400
MD01G1097700
MD01G1099300
MD01G1100200
MD01G1101300
MD01G1101800
MD01G1102400
MD01G1103500
MD01G1103800
MD01G1104600
MD01G1104700
MD01G1105200
MD01G1106300
MD01G1107100
MD01G1107200
MD01G1108100
MD01G1108300
MD01G1108600
MD01G1108800
MD01G1109300
MD01G1109800
MD01G1110100
MD01G1113400
MD01G1114700
MD01G1116500
MD01G1116600
MD01G1116700
MD01G1117400
MD01G1117800
MD01G1118000
MD01G1118100
MD01G1118200
MD01G1118300
MD01G1121000
MD01G1121300
MD01G1121400
MD01G1122900
MD01G1124100
MD01G1124500
MD01G1125700
MD01G1125800
MD01G1126000
MD01G1126300
MD01G1126500
MD01G1127300
MD01G1129700
MD01G1129800
MD01G1130200
MD01G1130400
MD01G1130900
MD01G1133400
MD01G1134100
MD01G1134700
MD01G1136600
MD01G1137000
MD01G1137100
MD01G1137700
MD01G1139100
MD01G1139500
MD01G1140100
MD01G1140500
MD01G1140700
MD01G1141700
MD01G1142500
MD01G1142600
MD01G1144100
MD01G1144200
MD01G1144300
MD01G1144400
MD01G1146100
MD01G1146200
MD01G1147000
MD01G1147200
MD01G1147300
MD01G1147400
MD01G1147600
MD01G1148000
MD01G1149000
MD01G1149100
MD01G1149600
MD01G1149700
MD01G1150100
MD01G1150900
MD01G1151000
MD01G1152300
MD01G1152500
MD01G1153100
MD01G1153300
MD01G1154200
MD01G1155100
MD01G1157900
MD01G1158300
MD01G1158500
MD01G1158600
MD01G1158900
MD01G1160300
MD01G1161200
MD01G1161300
MD01G1162000
MD01G1162300
MD01G1162400
MD01G1163200
MD01G1165600
MD01G1167300
MD01G1167600
MD01G1167900
MD01G1168600
MD01G1169100
MD01G1169200
MD01G1170600
MD01G1170800
MD01G1170900
MD01G1172500
MD01G1172700
MD01G1173000
MD01G1173400
MD01G1173600
MD01G1177200
MD01G1177300
MD01G1177400
MD01G1178200
MD01G1178400
MD01G1178900
MD01G1179000
MD01G1179100
MD01G1180000
MD01G1181200
MD01G1181600
MD01G1184200
MD01G1184300
MD01G1184400
MD01G1184600
MD01G1184900
MD01G1185300
MD01G1185900
MD01G1186500
MD01G1187700
MD01G1188100
MD01G1190900
MD01G1191600
MD01G1191700
MD01G1193100
MD01G1195900
MD01G1196100
MD01G1196200
MD01G1197200
MD01G1197600
MD01G1198000
MD01G1199900
MD01G1200600
MD01G1201300
MD01G1201900
MD01G1207300
MD01G1207400
MD01G1208900
MD01G1209000
MD01G1209200
MD01G1209500
MD01G1211000
MD01G1211100
MD01G1211600
MD01G1212900
MD01G1213000
MD01G1213100
MD01G1214100
MD01G1217400
MD01G1218900
MD01G1221900
MD01G1222000
MD01G1222400
MD01G1222600
MD01G1223200
MD01G1223900
MD01G1224000
MD01G1224100
MD01G1224800
MD01G1225000
MD01G1225700
MD01G1226200
MD01G1226600
MD01G1227200
MD01G1227700
MD01G1229600
MD01G1229700
MD01G1230000
MD01G1230100
MD01G1230800
MD01G1231200
MD01G1231600
MD01G1232700
MD01G1232800
MD01G1233000
MD01G1233900
MD01G1234400
MD01G1236100
MD01G1236200
MD01G1236400
MD01G1237400
MD01G1238100
MD01G1238700
MD02G1001300
MD02G1002100
MD02G1002300
MD02G1002600
MD02G1005100
MD02G1005800
MD02G1006400
MD02G1006600
MD02G1008100
MD02G1010800
MD02G1010900
MD02G1011200
MD02G1011800
MD02G1013300
MD02G1013500
MD02G1014300
MD02G1016700
MD02G1018400
MD02G1018500
MD02G1019700
MD02G1020000
MD02G1020100
MD02G1020800
MD02G1021600
MD02G1022000
MD02G1022400
MD02G1023200
MD02G1023500
MD02G1024300
MD02G1026000
MD02G1027500
MD02G1028000
MD02G1028100
MD02G1028300
MD02G1028600
MD02G1029300
MD02G1030600
MD02G1031100
MD02G1032500
MD02G1034100
MD02G1034300
MD02G1035100
MD02G1037600
MD02G1039900
MD02G1041100
MD02G1041300
MD02G1042300
MD02G1042700
MD02G1042800
MD02G1043200
MD02G1043300
MD02G1044400
MD02G1044800
MD02G1045900
MD02G1046500
MD02G1046900
MD02G1047200
MD02G1047300
MD02G1047400
MD02G1047500
MD02G1047600
MD02G1050200
MD02G1054500
MD02G1056200
MD02G1056600
MD02G1058400
MD02G1058500
MD02G1058700
MD02G1062300
MD02G1062600
MD02G1063200
MD02G1063300
MD02G1063800
MD02G1064200
MD02G1064900
MD02G1065300
MD02G1066700
MD02G1067200
MD02G1067700
MD02G1067800
MD02G1068900
MD02G1069300
MD02G1069700
MD02G1070300
MD02G1070800
MD02G1070900
MD02G1071400
MD02G1071700
MD02G1071800
MD02G1071900
MD02G1073600
MD02G1075000
MD02G1075200
MD02G1075500
MD02G1075600
MD02G1075800
MD02G1076100
MD02G1078100
MD02G1078200
MD02G1078400
MD02G1079100
MD02G1080400
MD02G1080900
MD02G1081600
MD02G1081700
MD02G1082000
MD02G1082200
MD02G1083100
MD02G1083300
MD02G1083600
MD02G1084000
MD02G1084300
MD02G1084700
MD02G1085200
MD02G1085400
MD02G1085900
MD02G1086100
MD02G1086500
MD02G1086600
MD02G1086900
MD02G1087000
MD02G1087100
MD02G1090200
MD02G1091400
MD02G1091500
MD02G1091600
MD02G1092100
MD02G1094000
MD02G1094400
MD02G1094500
MD02G1094600
MD02G1095700
MD02G1097300
MD02G1097400
MD02G1097500
MD02G1098100
MD02G1099000
MD02G1099200
MD02G1099300
MD02G1099600
MD02G1099700
MD02G1099800
MD02G1100200
MD02G1100600
MD02G1100700
MD02G1100800
MD02G1101000
MD02G1101700
MD02G1101800
MD02G1102100
MD02G1103700
MD02G1103800
MD02G1104500
MD02G1104600
MD02G1105900
MD02G1106000
MD02G1106500
MD02G1106700
MD02G1106800
MD02G1107000
MD02G1107400
MD02G1107500
MD02G1109200
MD02G1110400
MD02G1111800
MD02G1112400
MD02G1113400
MD02G1113800
MD02G1114500
MD02G1116500
MD02G1118100
MD02G1118400
MD02G1119100
MD02G1119700
MD02G1119800
MD02G1122400
MD02G1127400
MD02G1127700
MD02G1129500
MD02G1129900
MD02G1131800
MD02G1132400
MD02G1134000
MD02G1136100
MD02G1136700
MD02G1137700
MD02G1138900
MD02G1140100
MD02G1140200
MD02G1140600
MD02G1140700
MD02G1141800
MD02G1143400
MD02G1143500
MD02G1144000
MD02G1145600
MD02G1145800
MD02G1146300
MD02G1148100
MD02G1148300
MD02G1148500
MD02G1148700
MD02G1151200
MD02G1151700
MD02G1153500
MD02G1153600
MD02G1153700
MD02G1153800
MD02G1155900
MD02G1157500
MD02G1158600
MD02G1160500
MD02G1160600
MD02G1162000
MD02G1162200
MD02G1162900
MD02G1163100
MD02G1163400
MD02G1163500
MD02G1164600
MD02G1164700
MD02G1165000
MD02G1165600
MD02G1165700
MD02G1165800
MD02G1167800
MD02G1168300
MD02G1169500
MD02G1169800
MD02G1170300
MD02G1171100
MD02G1174700
MD02G1175400
MD02G1176500
MD02G1177900
MD02G1179300
MD02G1179900
MD02G1180500
MD02G1180600
MD02G1180800
MD02G1182900
MD02G1183000
MD02G1183500
MD02G1184200
MD02G1184300
MD02G1185000
MD02G1187800
MD02G1188600
MD02G1189300
MD02G1190000
MD02G1190800
MD02G1191100
MD02G1191300
MD02G1192800
MD02G1193500
MD02G1193600
MD02G1194500
MD02G1195100
MD02G1195500
MD02G1196000
MD02G1196200
MD02G1196600
MD02G1197700
MD02G1199100
MD02G1201500
MD02G1205600
MD02G1205700
MD02G1205800
MD02G1207300
MD02G1207400
MD02G1209600
MD02G1216600
MD02G1216900
MD02G1218100
MD02G1222400
MD02G1222500
MD02G1222600
MD02G1223400
MD02G1226200
MD02G1226400
MD02G1226500
MD02G1226700
MD02G1228800
MD02G1231800
MD02G1232000
MD02G1232200
MD02G1234800
MD02G1237300
MD02G1241700
MD02G1243400
MD02G1246100
MD02G1246200
MD02G1247200
MD02G1249400
MD02G1249800
MD02G1249900
MD02G1250200
MD02G1250400
MD02G1251000
MD02G1252000
MD02G1252500
MD02G1252900
MD02G1253800
MD02G1254300
MD02G1255900
MD02G1256400
MD02G1256500
MD02G1258700
MD02G1259200
MD02G1259600
MD02G1263000
MD02G1264600
MD02G1264800
MD02G1266900
MD02G1267000
MD02G1267400
MD02G1268800
MD02G1268900
MD02G1271700
MD02G1273000
MD02G1273500
MD02G1274000
MD02G1275900
MD02G1276400
MD02G1277000
MD02G1277700
MD02G1282100
MD02G1282600
MD02G1282700
MD02G1282900
MD02G1283700
MD02G1284100
MD02G1285800
MD02G1286900
MD02G1287600
MD02G1291200
MD02G1292100
MD02G1292200
MD02G1293500
MD02G1294000
MD02G1295700
MD02G1296000
MD02G1296500
MD02G1298600
MD02G1299000
MD02G1300200
MD02G1300300
MD02G1300400
MD02G1301600
MD02G1301700
MD02G1301800
MD02G1302500
MD02G1303400
MD02G1303800
MD02G1303900
MD02G1305300
MD02G1306700
MD02G1307700
MD02G1308600
MD02G1308800
MD02G1309600
MD02G1309700
MD02G1311200
MD02G1311700
MD02G1312000
MD02G1312100
MD02G1313200
MD02G1315200
MD02G1315600
MD02G1315700
MD02G1315900
MD02G1318100
MD02G1318600
MD02G1319300
MD02G1319400
MD02G1319500
MD02G1320700
MD03G1002200
MD03G1002400
MD03G1002800
MD03G1003200
MD03G1003700
MD03G1004300
MD03G1005000
MD03G1006200
MD03G1007500
MD03G1008000
MD03G1010300
MD03G1010400
MD03G1010700
MD03G1011600
MD03G1011700
MD03G1011900
MD03G1012800
MD03G1014200
MD03G1015000
MD03G1015300
MD03G1016800
MD03G1017600
MD03G1018200
MD03G1019100
MD03G1019200
MD03G1019300
MD03G1019800
MD03G1020200
MD03G1020500
MD03G1020700
MD03G1020800
MD03G1021000
MD03G1023200
MD03G1023600
MD03G1024000
MD03G1024100
MD03G1024200
MD03G1026100
MD03G1028100
MD03G1028900
MD03G1030400
MD03G1030800
MD03G1031500
MD03G1031800
MD03G1034300
MD03G1034800
MD03G1034900
MD03G1036700
MD03G1036900
MD03G1037600
MD03G1039100
MD03G1039700
MD03G1041500
MD03G1043600
MD03G1044200
MD03G1044600
MD03G1046000
MD03G1046100
MD03G1047300
MD03G1047600
MD03G1048600
MD03G1048800
MD03G1049600
MD03G1050900
MD03G1051000
MD03G1051100
MD03G1051400
MD03G1053100
MD03G1053200
MD03G1053500
MD03G1054100
MD03G1054800
MD03G1056600
MD03G1057000
MD03G1057400
MD03G1058100
MD03G1058400
MD03G1058700
MD03G1059400
MD03G1060200
MD03G1061600
MD03G1062100
MD03G1062300
MD03G1063900
MD03G1064800
MD03G1065300
MD03G1066000
MD03G1067200
MD03G1067800
MD03G1069500
MD03G1070600
MD03G1070800
MD03G1071800
MD03G1071900
MD03G1072300
MD03G1072400
MD03G1073300
MD03G1073700
MD03G1073800
MD03G1076700
MD03G1076900
MD03G1078000
MD03G1078200
MD03G1078500
MD03G1079800
MD03G1081800
MD03G1083200
MD03G1083600
MD03G1084900
MD03G1085000
MD03G1085500
MD03G1085700
MD03G1089300
MD03G1090900
MD03G1091000
MD03G1091100
MD03G1091700
MD03G1091800
MD03G1091900
MD03G1092100
MD03G1092700
MD03G1093800
MD03G1094200
MD03G1094800
MD03G1094900
MD03G1095400
MD03G1096000
MD03G1096300
MD03G1097000
MD03G1099300
MD03G1099800
MD03G1100100
MD03G1100200
MD03G1100400
MD03G1100600
MD03G1100700
MD03G1101300
MD03G1103900
MD03G1105500
MD03G1105700
MD03G1105800
MD03G1107900
MD03G1108200
MD03G1110300
MD03G1110700
MD03G1111400
MD03G1111500
MD03G1112500
MD03G1112700
MD03G1113000
MD03G1114300
MD03G1114700
MD03G1115500
MD03G1115800
MD03G1116100
MD03G1116500
MD03G1117200
MD03G1117600
MD03G1119300
MD03G1120600
MD03G1120800
MD03G1120900
MD03G1121900
MD03G1126900
MD03G1127700
MD03G1128200
MD03G1129300
MD03G1130100
MD03G1130200
MD03G1131000
MD03G1131700
MD03G1132100
MD03G1132200
MD03G1133300
MD03G1133900
MD03G1134500
MD03G1134800
MD03G1135000
MD03G1136300
MD03G1137700
MD03G1139600
MD03G1139700
MD03G1140400
MD03G1142300
MD03G1142400
MD03G1142500
MD03G1142800
MD03G1143600
MD03G1146100
MD03G1146300
MD03G1147000
MD03G1147100
MD03G1147300
MD03G1149700
MD03G1150500
MD03G1150600
MD03G1155900
MD03G1156200
MD03G1159400
MD03G1161400
MD03G1163600
MD03G1165200
MD03G1166800
MD03G1166900
MD03G1167000
MD03G1169300
MD03G1170900
MD03G1171300
MD03G1173800
MD03G1174700
MD03G1175000
MD03G1177200
MD03G1178200
MD03G1179100
MD03G1179200
MD03G1182500
MD03G1183400
MD03G1184200
MD03G1185300
MD03G1187400
MD03G1188800
MD03G1189500
MD03G1189600
MD03G1190300
MD03G1191400
MD03G1192000
MD03G1192700
MD03G1193100
MD03G1193400
MD03G1194400
MD03G1194500
MD03G1195000
MD03G1196200
MD03G1196600
MD03G1199000
MD03G1200100
MD03G1201200
MD03G1202300
MD03G1202600
MD03G1203200
MD03G1203400
MD03G1203500
MD03G1203700
MD03G1203900
MD03G1204500
MD03G1204600
MD03G1204700
MD03G1204800
MD03G1205900
MD03G1208300
MD03G1209200
MD03G1209500
MD03G1210300
MD03G1210900
MD03G1211100
MD03G1211900
MD03G1212100
MD03G1212200
MD03G1213400
MD03G1214800
MD03G1214900
MD03G1215000
MD03G1215700
MD03G1215800
MD03G1215900
MD03G1216800
MD03G1217300
MD03G1217500
MD03G1217700
MD03G1218000
MD03G1219400
MD03G1221800
MD03G1223600
MD03G1223700
MD03G1224800
MD03G1224900
MD03G1225800
MD03G1226000
MD03G1226300
MD03G1227500
MD03G1227900
MD03G1228300
MD03G1230200
MD03G1232400
MD03G1232600
MD03G1232900
MD03G1233100
MD03G1235500
MD03G1235600
MD03G1236100
MD03G1236200
MD03G1237200
MD03G1237300
MD03G1237500
MD03G1238700
MD03G1238800
MD03G1238900
MD03G1239500
MD03G1240100
MD03G1240400
MD03G1241500
MD03G1242000
MD03G1242600
MD03G1244900
MD03G1245500
MD03G1246100
MD03G1246600
MD03G1249900
MD03G1250600
MD03G1250700
MD03G1251200
MD03G1252100
MD03G1252200
MD03G1254800
MD03G1256000
MD03G1259000
MD03G1259100
MD03G1259200
MD03G1259800
MD03G1260100
MD03G1262100
MD03G1262500
MD03G1262700
MD03G1263700
MD03G1264800
MD03G1266100
MD03G1267800
MD03G1268500
MD03G1268900
MD03G1271900
MD03G1272000
MD03G1272500
MD03G1272600
MD03G1272800
MD03G1273800
MD03G1274100
MD03G1277900
MD03G1278100
MD03G1278300
MD03G1278600
MD03G1278800
MD03G1279500
MD03G1280000
MD03G1281200
MD03G1282200
MD03G1282600
MD03G1282700
MD03G1282900
MD03G1285700
MD03G1285800
MD03G1286200
MD03G1286600
MD03G1286800
MD03G1286900
MD03G1287000
MD03G1287100
MD03G1287200
MD03G1287300
MD03G1287800
MD03G1288200
MD03G1288300
MD03G1288700
MD03G1289400
MD03G1290200
MD03G1291900
MD03G1292200
MD03G1292300
MD03G1292500
MD03G1292600
MD03G1292900
MD03G1295100
MD03G1296300
MD03G1296700
MD03G1298300
MD04G1002100
MD04G1002700
MD04G1003000
MD04G1003700
MD04G1003800
MD04G1004200
MD04G1004400
MD04G1008500
MD04G1009800
MD04G1010000
MD04G1011700
MD04G1012500
MD04G1016100
MD04G1017400
MD04G1017700
MD04G1017900
MD04G1018100
MD04G1020400
MD04G1021200
MD04G1022700
MD04G1022900
MD04G1025600
MD04G1026000
MD04G1026100
MD04G1026700
MD04G1027100
MD04G1027200
MD04G1027300
MD04G1027400
MD04G1027600
MD04G1028100
MD04G1028500
MD04G1029200
MD04G1031300
MD04G1031400
MD04G1031500
MD04G1033300
MD04G1034100
MD04G1034800
MD04G1035100
MD04G1035200
MD04G1037100
MD04G1038500
MD04G1039700
MD04G1040300
MD04G1042500
MD04G1046000
MD04G1046100
MD04G1046200
MD04G1047100
MD04G1047700
MD04G1047900
MD04G1048500
MD04G1051600
MD04G1052000
MD04G1052500
MD04G1054000
MD04G1056400
MD04G1057100
MD04G1057500
MD04G1060100
MD04G1060300
MD04G1060400
MD04G1061200
MD04G1061700
MD04G1061900
MD04G1062600
MD04G1063300
MD04G1064300
MD04G1064400
MD04G1064500
MD04G1064600
MD04G1064700
MD04G1065300
MD04G1066900
MD04G1067100
MD04G1067200
MD04G1068700
MD04G1068900
MD04G1069500
MD04G1070700
MD04G1076100
MD04G1076300
MD04G1077000
MD04G1077900
MD04G1078800
MD04G1079000
MD04G1079500
MD04G1081200
MD04G1082600
MD04G1084800
MD04G1087700
MD04G1089200
MD04G1089700
MD04G1091900
MD04G1093400
MD04G1093500
MD04G1093600
MD04G1095000
MD04G1096200
MD04G1098400
MD04G1099800
MD04G1100800
MD04G1101000
MD04G1101600
MD04G1102000
MD04G1102200
MD04G1103900
MD04G1104500
MD04G1104800
MD04G1110800
MD04G1111400
MD04G1111500
MD04G1111600
MD04G1112000
MD04G1112600
MD04G1116200
MD04G1116500
MD04G1117000
MD04G1117100
MD04G1117200
MD04G1117400
MD04G1117700
MD04G1120300
MD04G1120400
MD04G1120800
MD04G1122000
MD04G1122800
MD04G1125600
MD04G1125700
MD04G1126500
MD04G1129800
MD04G1130000
MD04G1130200
MD04G1131400
MD04G1132800
MD04G1133500
MD04G1134700
MD04G1134900
MD04G1135300
MD04G1135900
MD04G1137700
MD04G1138400
MD04G1138600
MD04G1139000
MD04G1140600
MD04G1141100
MD04G1141700
MD04G1141900
MD04G1142300
MD04G1142600
MD04G1142900
MD04G1143500
MD04G1146100
MD04G1146200
MD04G1146800
MD04G1146900
MD04G1147400
MD04G1148100
MD04G1148400
MD04G1149100
MD04G1150900
MD04G1151100
MD04G1151500
MD04G1152600
MD04G1153300
MD04G1153900
MD04G1154100
MD04G1154900
MD04G1155800
MD04G1156100
MD04G1157300
MD04G1159600
MD04G1159700
MD04G1160600
MD04G1160800
MD04G1161800
MD04G1161900
MD04G1164200
MD04G1165100
MD04G1165900
MD04G1166400
MD04G1166900
MD04G1167500
MD04G1168400
MD04G1168600
MD04G1168900
MD04G1169900
MD04G1171400
MD04G1171600
MD04G1172300
MD04G1172500
MD04G1173600
MD04G1173700
MD04G1174900
MD04G1175600
MD04G1175900
MD04G1176600
MD04G1177900
MD04G1178000
MD04G1178300
MD04G1178400
MD04G1179500
MD04G1179900
MD04G1180300
MD04G1180600
MD04G1181800
MD04G1182200
MD04G1182500
MD04G1182900
MD04G1183000
MD04G1183300
MD04G1183600
MD04G1183800
MD04G1184200
MD04G1184500
MD04G1184600
MD04G1185500
MD04G1185600
MD04G1185900
MD04G1186200
MD04G1186600
MD04G1187100
MD04G1187600
MD04G1187700
MD04G1188600
MD04G1191300
MD04G1191700
MD04G1191900
MD04G1192900
MD04G1194200
MD04G1194300
MD04G1195300
MD04G1195500
MD04G1195800
MD04G1196700
MD04G1197500
MD04G1197700
MD04G1198600
MD04G1199100
MD04G1199500
MD04G1199600
MD04G1199900
MD04G1201000
MD04G1201300
MD04G1201900
MD04G1202300
MD04G1204700
MD04G1204900
MD04G1207600
MD04G1208000
MD04G1208200
MD04G1210200
MD04G1210700
MD04G1210900
MD04G1213400
MD04G1213800
MD04G1216700
MD04G1216900
MD04G1219300
MD04G1219400
MD04G1219600
MD04G1219700
MD04G1220700
MD04G1221900
MD04G1222000
MD04G1222300
MD04G1223200
MD04G1224000
MD04G1224200
MD04G1225000
MD04G1225100
MD04G1225700
MD04G1226700
MD04G1226800
MD04G1227400
MD04G1228500
MD04G1228800
MD04G1228900
MD04G1229300
MD04G1229400
MD04G1229700
MD04G1230300
MD04G1231600
MD04G1231700
MD04G1233200
MD04G1234700
MD04G1235300
MD04G1235500
MD04G1235600
MD04G1235700
MD04G1236800
MD04G1237000
MD04G1238200
MD04G1238700
MD04G1238900
MD04G1239000
MD04G1239400
MD04G1240500
MD04G1241800
MD04G1243400
MD04G1243500
MD04G1243800
MD04G1244400
MD04G1244700
MD04G1245400
MD04G1246200
MD04G1246600
MD04G1246800
MD04G1247300
MD05G1002100
MD05G1003800
MD05G1006400
MD05G1006700
MD05G1008000
MD05G1008900
MD05G1010400
MD05G1015400
MD05G1015500
MD05G1016200
MD05G1016300
MD05G1016400
MD05G1017100
MD05G1017900
MD05G1018000
MD05G1020100
MD05G1021300
MD05G1022300
MD05G1022600
MD05G1023100
MD05G1024500
MD05G1025100
MD05G1025200
MD05G1025900
MD05G1026000
MD05G1026700
MD05G1027800
MD05G1027900
MD05G1029600
MD05G1029700
MD05G1030000
MD05G1031700
MD05G1032700
MD05G1033000
MD05G1033300
MD05G1033400
MD05G1034700
MD05G1038000
MD05G1038600
MD05G1039000
MD05G1039400
MD05G1040300
MD05G1041400
MD05G1041800
MD05G1042300
MD05G1043900
MD05G1044100
MD05G1046500
MD05G1047100
MD05G1047300
MD05G1048500
MD05G1048800
MD05G1050300
MD05G1050800
MD05G1051000
MD05G1053400
MD05G1053500
MD05G1053600
MD05G1053700
MD05G1053800
MD05G1053900
MD05G1054000
MD05G1055300
MD05G1055800
MD05G1055900
MD05G1056000
MD05G1056800
MD05G1058100
MD05G1059300
MD05G1059800
MD05G1061600
MD05G1062200
MD05G1062900
MD05G1063200
MD05G1064300
MD05G1065200
MD05G1065300
MD05G1065700
MD05G1066500
MD05G1066600
MD05G1067900
MD05G1068000
MD05G1068700
MD05G1069200
MD05G1070400
MD05G1074000
MD05G1074100
MD05G1074200
MD05G1076000
MD05G1077300
MD05G1078000
MD05G1079600
MD05G1081100
MD05G1081200
MD05G1081500
MD05G1082200
MD05G1082300
MD05G1082500
MD05G1083200
MD05G1084200
MD05G1086000
MD05G1086100
MD05G1086300
MD05G1087600
MD05G1087900
MD05G1088200
MD05G1088300
MD05G1088500
MD05G1091100
MD05G1092300
MD05G1093700
MD05G1094100
MD05G1094200
MD05G1095600
MD05G1096500
MD05G1097600
MD05G1098300
MD05G1098500
MD05G1099500
MD05G1100900
MD05G1102400
MD05G1102900
MD05G1103600
MD05G1104700
MD05G1105900
MD05G1106000
MD05G1106100
MD05G1106200
MD05G1107800
MD05G1108800
MD05G1109100
MD05G1110300
MD05G1110500
MD05G1111600
MD05G1112700
MD05G1114800
MD05G1114900
MD05G1115400
MD05G1115800
MD05G1116800
MD05G1117000
MD05G1117500
MD05G1118600
MD05G1119300
MD05G1119700
MD05G1120100
MD05G1120600
MD05G1120700
MD05G1120800
MD05G1121100
MD05G1121200
MD05G1121300
MD05G1121800
MD05G1121900
MD05G1122600
MD05G1123300
MD05G1123600
MD05G1123700
MD05G1124700
MD05G1125200
MD05G1126600
MD05G1128000
MD05G1128400
MD05G1128600
MD05G1130500
MD05G1132700
MD05G1132800
MD05G1132900
MD05G1133400
MD05G1133500
MD05G1135000
MD05G1135100
MD05G1137300
MD05G1137800
MD05G1140100
MD05G1140900
MD05G1143500
MD05G1144800
MD05G1145300
MD05G1146600
MD05G1149800
MD05G1150100
MD05G1151200
MD05G1151600
MD05G1152500
MD05G1153300
MD05G1153400
MD05G1155400
MD05G1155900
MD05G1157900
MD05G1158200
MD05G1158700
MD05G1159600
MD05G1159900
MD05G1162100
MD05G1163300
MD05G1164000
MD05G1164300
MD05G1164900
MD05G1166000
MD05G1166400
MD05G1167400
MD05G1167600
MD05G1168200
MD05G1168700
MD05G1169300
MD05G1170600
MD05G1171800
MD05G1173200
MD05G1173900
MD05G1174000
MD05G1174200
MD05G1174800
MD05G1175500
MD05G1175900
MD05G1176500
MD05G1177100
MD05G1177800
MD05G1178400
MD05G1179500
MD05G1179800
MD05G1180400
MD05G1181500
MD05G1183900
MD05G1184200
MD05G1184300
MD05G1184600
MD05G1184700
MD05G1185000
MD05G1185700
MD05G1186700
MD05G1186900
MD05G1187100
MD05G1187600
MD05G1188400
MD05G1188500
MD05G1188600
MD05G1190400
MD05G1190600
MD05G1190700
MD05G1192900
MD05G1193200
MD05G1193600
MD05G1195000
MD05G1195100
MD05G1196000
MD05G1196100
MD05G1196300
MD05G1196400
MD05G1198300
MD05G1198700
MD05G1198800
MD05G1198900
MD05G1199200
MD05G1199900
MD05G1201300
MD05G1202200
MD05G1203100
MD05G1204300
MD05G1204900
MD05G1205000
MD05G1205500
MD05G1205800
MD05G1206000
MD05G1207400
MD05G1207700
MD05G1207800
MD05G1208000
MD05G1208600
MD05G1209400
MD05G1210100
MD05G1210600
MD05G1210700
MD05G1211000
MD05G1211200
MD05G1212000
MD05G1212700
MD05G1213100
MD05G1213400
MD05G1215200
MD05G1219000
MD05G1220200
MD05G1221200
MD05G1222200
MD05G1223100
MD05G1223500
MD05G1225000
MD05G1226500
MD05G1226600
MD05G1226700
MD05G1226800
MD05G1229900
MD05G1234400
MD05G1234900
MD05G1236300
MD05G1237600
MD05G1238200
MD05G1238500
MD05G1240300
MD05G1240400
MD05G1240800
MD05G1242500
MD05G1242600
MD05G1244300
MD05G1247700
MD05G1247800
MD05G1248100
MD05G1248300
MD05G1250300
MD05G1250400
MD05G1251900
MD05G1252200
MD05G1252400
MD05G1252600
MD05G1253500
MD05G1256200
MD05G1257000
MD05G1257600
MD05G1260400
MD05G1260700
MD05G1261100
MD05G1261500
MD05G1262400
MD05G1262700
MD05G1263100
MD05G1265600
MD05G1267700
MD05G1267800
MD05G1268900
MD05G1269400
MD05G1271800
MD05G1272400
MD05G1272500
MD05G1272600
MD05G1272900
MD05G1273100
MD05G1274200
MD05G1274400
MD05G1274900
MD05G1275000
MD05G1275400
MD05G1276400
MD05G1278500
MD05G1280300
MD05G1281700
MD05G1281800
MD05G1281900
MD05G1283700
MD05G1284000
MD05G1284400
MD05G1285000
MD05G1285200
MD05G1285700
MD05G1286400
MD05G1287100
MD05G1287200
MD05G1287600
MD05G1289200
MD05G1290600
MD05G1291300
MD05G1292900
MD05G1293200
MD05G1293500
MD05G1294000
MD05G1294300
MD05G1294400
MD05G1294500
MD05G1294700
MD05G1294800
MD05G1295700
MD05G1296400
MD05G1296900
MD05G1297700
MD05G1297900
MD05G1298100
MD05G1298700
MD05G1299500
MD05G1299600
MD05G1300000
MD05G1300100
MD05G1300900
MD05G1301000
MD05G1302200
MD05G1302300
MD05G1302500
MD05G1303900
MD05G1304000
MD05G1306800
MD05G1308400
MD05G1308800
MD05G1309500
MD05G1310400
MD05G1311500
MD05G1311600
MD05G1312000
MD05G1312800
MD05G1313700
MD05G1313900
MD05G1314200
MD05G1314900
MD05G1316700
MD05G1317500
MD05G1322000
MD05G1324100
MD05G1324300
MD05G1324800
MD05G1325000
MD05G1325100
MD05G1325800
MD05G1325900
MD05G1326100
MD05G1326300
MD05G1326400
MD05G1327200
MD05G1327600
MD05G1328200
MD05G1329700
MD05G1331000
MD05G1331200
MD05G1331400
MD05G1332000
MD05G1332300
MD05G1332400
MD05G1332500
MD05G1335100
MD05G1336600
MD05G1336900
MD05G1337400
MD05G1338700
MD05G1340800
MD05G1341500
MD05G1342500
MD05G1344300
MD05G1345200
MD05G1345500
MD05G1346000
MD05G1347600
MD05G1347900
MD05G1348000
MD05G1349800
MD05G1349900
MD05G1350300
MD05G1351500
MD05G1351900
MD05G1352300
MD05G1352400
MD05G1353100
MD05G1353800
MD05G1354200
MD05G1355300
MD05G1355700
MD05G1356400
MD05G1356900
MD05G1357200
MD05G1357900
MD05G1358500
MD05G1358600
MD05G1359200
MD05G1359500
MD05G1359900
MD05G1360700
MD05G1364600
[truncated: 4,734 more rows]

## Sheet: PacBio special DETs
geneID
MD00G1001400_novel06
MD00G1001400_novel11
MD00G1003800_novel01
MD00G1006700_novel03
MD00G1006700_novel04
MD00G1006700_novel08
MD00G1006700_novel09
MD00G1006700_novel10
MD00G1006700_novel11
MD00G1006700_novel12
MD00G1006700_novel15
MD00G1006700_novel16
MD00G1006700_novel17
MD00G1009000_novel02
MD00G1009000_novel03
MD00G1009000_novel06
MD00G1009000_novel08
MD00G1009000_novel09
MD00G1009000_novel10
MD00G1009300_novel01
MD00G1010000_novel03
MD00G1012300_novel01
MD00G1012300_novel06
MD00G1013000_novel02
MD00G1013300_novel01
MD00G1014400_novel01
MD00G1014400_novel03
MD00G1016700_novel09
MD00G1018700_novel01
MD00G1018700_novel02
MD00G1018800_novel01
MD00G1018800_novel02
MD00G1025200_novel08
MD00G1028700_novel01
MD00G1030000_novel02
MD00G1031100_novel02
MD00G1031100_novel05
MD00G1031100_novel07
MD00G1031100_novel12
MD00G1031100_novel13
MD00G1031600_novel02
MD00G1031600_novel07
MD00G1031700_novel04
MD00G1033600_novel04
MD00G1034500_novel04
MD00G1035000_novel03
MD00G1035000_novel04
MD00G1035000_novel06
MD00G1035000_novel08
MD00G1037100_novel01
MD00G1040500_novel03
MD00G1040500_novel05
MD00G1040900
MD00G1050100_novel04
MD00G1051300_novel01
MD00G1051300_novel02
MD00G1051300_novel03
MD00G1054500_novel02
MD00G1055200_novel04
MD00G1055200_novel06
MD00G1055800_novel05
MD00G1057800_novel01
MD00G1057800_novel02
MD00G1057800_novel03
MD00G1059100_novel02
MD00G1060100_novel03
MD00G1060100_novel05
MD00G1060100_novel09
MD00G1060100_novel24
MD00G1060100_novel26
MD00G1060700_novel01
MD00G1061700_novel01
MD00G1068300_novel02
MD00G1071300_novel06
MD00G1072300_novel01
MD00G1075400_novel02
MD00G1076300_novel04
MD00G1076400_novel01
MD00G1076400_novel02
MD00G1076400_novel03
MD00G1076400_novel05
MD00G1076400_novel14
MD00G1078100
MD00G1078100_novel10
MD00G1078400_novel04
MD00G1078500_novel02
MD00G1080000
MD00G1080000_novel02
MD00G1080400_novel02
MD00G1080400_novel05
MD00G1080400_novel06
MD00G1080400_novel12
MD00G1080400_novel19
MD00G1084600_novel01
MD00G1084600_novel03
MD00G1087700_novel01
MD00G1087700_novel04
MD00G1087700_novel05
MD00G1087700_novel07
MD00G1089200_novel03
MD00G1089600_novel01
MD00G1089700_novel02
MD00G1089700_novel04
MD00G1096500_novel01
MD00G1098400_novel01
MD00G1098400_novel03
MD00G1098500_novel02
MD00G1098500_novel04
MD00G1098500_novel06
MD00G1098500_novel07
MD00G1098500_novel08
MD00G1105200_novel01
MD00G1105400_novel01
MD00G1109600_novel03
MD00G1109600_novel04
MD00G1110200
MD00G1110400_novel02
MD00G1110400_novel07
MD00G1110400_novel08
MD00G1112500_novel01
MD00G1112500_novel04
MD00G1112500_novel05
MD00G1112500_novel06
MD00G1112500_novel08
MD00G1112500_novel10
MD00G1115400_novel01
MD00G1125500_novel08
MD00G1125600_novel07
MD00G1127500_novel04
MD00G1128300_novel06
MD00G1129500_novel01
MD00G1129500_novel02
MD00G1130500_novel04
MD00G1137700
MD00G1140200_novel01
MD00G1140200_novel02
MD00G1141700_novel01
MD00G1145200_novel01
MD00G1145300_novel01
MD00G1146800_novel04
MD00G1148100_novel05
MD00G1148100_novel06
MD00G1148100_novel08
MD00G1148200_novel01
MD00G1148200_novel02
MD00G1148200_novel05
MD00G1148200_novel07
MD00G1152500_novel01
MD00G1159400_novel01
MD00G1159400_novel04
MD00G1160300_novel02
MD00G1160300_novel04
MD00G1164000_novel02
MD00G1165800_novel01
MD00G1171200_novel06
MD00G1171200_novel07
MD00G1171800_novel01
MD00G1171800_novel03
MD00G1171800_novel04
MD00G1171800_novel05
MD00G1173600_novel01
MD00G1177200_novel02
MD00G1177400_novel04
MD00G1179500_novel04
MD00G1184300_novel09
MD00G1186900_novel01
MD00G1190700_novel02
MD00G1192400_novel01
MD00G1204100_novel03
MD00G1204100_novel04
MD00G1204100_novel05
MD00G1204100_novel07
MD00G1204700_novel05
MD00G1204700_novel06
MD00G1204700_novel09
MD00G1204700_novel10
MD00G1221400_novel05
MD01G1017900_novel06
MD01G1020300_novel04
MD01G1024000_novel02
MD01G1024000_novel03
MD01G1024400_novel01
MD01G1024400_novel03
MD01G1027700_novel02
MD01G1027900_novel01
MD01G1028100_novel01
MD01G1028300_novel01
MD01G1028300_novel02
MD01G1028300_novel03
MD01G1032200_novel01
MD01G1032200_novel04
MD01G1032800_novel02
MD01G1032800_novel07
MD01G1032800_novel09
MD01G1034300_novel05
MD01G1034300_novel09
MD01G1035600_novel05
MD01G1036200_novel03
MD01G1036200_novel09
MD01G1039700_novel02
MD01G1040700_novel01
MD01G1042800_novel01
MD01G1043300_novel01
MD01G1044200_novel01
MD01G1044200_novel07
MD01G1044900_novel06
MD01G1044900_novel08
MD01G1045800_novel01
MD01G1046200_novel01
MD01G1046200_novel03
MD01G1046200_novel04
MD01G1046200_novel06
MD01G1046500_novel04
MD01G1049200_novel01
MD01G1049500_novel01
MD01G1049500_novel02
MD01G1049500_novel03
MD01G1049600_novel01
MD01G1051100_novel03
MD01G1051100_novel07
MD01G1051400_novel07
MD01G1053700_novel05
MD01G1054400_novel02
MD01G1059200_novel06
MD01G1060600_novel03
MD01G1066500_novel01
MD01G1066500_novel08
MD01G1070300_novel02
MD01G1070300_novel03
MD01G1070300_novel04
MD01G1071200_novel05
MD01G1071200_novel07
MD01G1071200_novel08
MD01G1073600_novel01
MD01G1073600_novel05
MD01G1073600_novel07
MD01G1076500
MD01G1076500_novel02
MD01G1076500_novel05
MD01G1076500_novel06
MD01G1079500_novel03
MD01G1079600_novel02
MD01G1079600_novel03
MD01G1080500_novel05
MD01G1081300_novel04
MD01G1089100_novel01
MD01G1089100_novel02
MD01G1089800_novel01
MD01G1090900_novel03
MD01G1090900_novel04
MD01G1090900_novel09
MD01G1095200_novel01
MD01G1095200_novel02
MD01G1097400_novel01
MD01G1099700_novel02
MD01G1099700_novel08
MD01G1099700_novel17
MD01G1103100_novel09
MD01G1103500_novel02
MD01G1104900_novel03
MD01G1104900_novel07
MD01G1106000_novel03
MD01G1106200_novel01
MD01G1106300_novel01
MD01G1108000
MD01G1108000_novel01
MD01G1108200_novel06
MD01G1108900_novel02
MD01G1110800_novel06
MD01G1110800_novel08
MD01G1110800_novel10
MD01G1113500_novel04
MD01G1116700_novel01
MD01G1117200_novel03
MD01G1119700_novel01
MD01G1121400_novel02
MD01G1124000_novel03
MD01G1124500_novel01
MD01G1125800_novel01
MD01G1133400_novel01
MD01G1134700_novel01
MD01G1134700_novel02
MD01G1135000_novel01
MD01G1135000_novel03
MD01G1135000_novel05
MD01G1136900_novel04
MD01G1137000_novel01
MD01G1137100_novel01
MD01G1139200_novel01
MD01G1139500_novel03
MD01G1139500_novel05
MD01G1139800_novel02
MD01G1141700_novel01
MD01G1143600_novel01
MD01G1145200_novel01
MD01G1145200_novel03
MD01G1145200_novel06
MD01G1146000_novel01
MD01G1146800_novel01
MD01G1147200_novel05
MD01G1147400_novel01
MD01G1149100_novel06
MD01G1152200_novel02
MD01G1153300_novel01
MD01G1153300_novel02
MD01G1153300_novel03
MD01G1154000_novel02
MD01G1154700_novel12
MD01G1154700_novel14
MD01G1154700_novel15
MD01G1154700_novel17
MD01G1156900_novel04
MD01G1157500_novel01
MD01G1158000_novel01
MD01G1158000_novel07
MD01G1158000_novel08
MD01G1158000_novel09
MD01G1158000_novel12
MD01G1158000_novel14
MD01G1158100_novel03
MD01G1161200_novel04
MD01G1161300_novel01
MD01G1163500_novel02
MD01G1164100_novel02
MD01G1165900_novel02
MD01G1167200_novel01
MD01G1169300_novel01
MD01G1169300_novel03
MD01G1170900_novel01
MD01G1170900_novel02
MD01G1172500_novel01
MD01G1172700_novel01
MD01G1172800
MD01G1173400_novel01
MD01G1173400_novel02
MD01G1173400_novel03
MD01G1174400_novel01
MD01G1175500_novel02
MD01G1181700
MD01G1185300_novel01
MD01G1185900_novel01
MD01G1186100_novel07
MD01G1193200_novel02
MD01G1195400_novel01
MD01G1195700_novel03
MD01G1195700_novel04
MD01G1196000_novel10
MD01G1196000_novel12
MD01G1196200_novel01
MD01G1197300
MD01G1199600_novel02
MD01G1199700_novel01
MD01G1203100_novel10
MD01G1203100_novel11
MD01G1207000_novel01
MD01G1207000_novel04
MD01G1208700_novel01
MD01G1208700_novel02
MD01G1213100_novel01
MD01G1213600_novel02
MD01G1213600_novel03
MD01G1213600_novel04
MD01G1213600_novel06
MD01G1213600_novel07
MD01G1213600_novel09
MD01G1214100_novel01
MD01G1214300_novel01
MD01G1214300_novel04
MD01G1214300_novel06
MD01G1214300_novel08
MD01G1216000_novel03
MD01G1218500_novel02
MD01G1219500_novel01
MD01G1219500_novel02
MD01G1219500_novel03
MD01G1219500_novel05
MD01G1219500_novel07
MD01G1219500_novel08
MD01G1220400_novel01
MD01G1220400_novel02
MD01G1220400_novel03
MD01G1220400_novel04
MD01G1222100_novel04
MD01G1222100_novel06
MD01G1222100_novel07
MD01G1222400_novel01
MD01G1225900_novel01
MD01G1227300_novel06
MD01G1227900_novel03
MD01G1227900_novel05
MD01G1229500_novel03
MD01G1229500_novel10
MD01G1231200_novel01
MD01G1232300_novel04
MD01G1232300_novel07
MD01G1233000_novel01
MD01G1234500_novel11
MD01G1234500_novel14
MD01G1234500_novel16
MD01G1234500_novel17
MD01G1234500_novel20
MD01G1235800_novel01
MD01G1236500_novel01
MD01G1238700_novel01
MD01G1239700_novel06
MD02G1000700_novel01
MD02G1000700_novel03
MD02G1000700_novel04
MD02G1001300_novel01
MD02G1001300_novel06
MD02G1002900_novel01
MD02G1003200_novel02
MD02G1007600_novel02
MD02G1009900_novel01
MD02G1010600_novel01
MD02G1010600_novel02
MD02G1010600_novel03
MD02G1010800_novel01
MD02G1011000_novel06
MD02G1011000_novel08
MD02G1016100_novel05
MD02G1016700_novel01
MD02G1017800
MD02G1018400_novel02
MD02G1018400_novel04
MD02G1018400_novel05
MD02G1018500_novel04
MD02G1020800_novel01
MD02G1021500_novel01
MD02G1022200_novel01
MD02G1022200_novel06
MD02G1022300_novel03
MD02G1022300_novel04
MD02G1022300_novel05
MD02G1022300_novel06
MD02G1022800_novel04
MD02G1022800_novel06
MD02G1026900_novel01
MD02G1026900_novel03
MD02G1027700_novel01
MD02G1027700_novel04
MD02G1027700_novel07
MD02G1027700_novel19
MD02G1028100_novel01
MD02G1028100_novel03
MD02G1032700_novel01
MD02G1032900_novel01
MD02G1032900_novel02
MD02G1032900_novel04
MD02G1035100_novel01
MD02G1040100_novel01
MD02G1042300_novel01
MD02G1042300_novel03
MD02G1042600_novel02
MD02G1042800_novel01
MD02G1042800_novel02
MD02G1042800_novel05
MD02G1042800_novel08
MD02G1048800_novel01
MD02G1048800_novel02
MD02G1056200_novel03
MD02G1056800_novel03
MD02G1057200_novel03
MD02G1060500_novel02
MD02G1060800_novel02
MD02G1062300_novel01
MD02G1064400_novel02
MD02G1066500_novel02
MD02G1069100_novel01
MD02G1069100_novel02
MD02G1070500_novel04
MD02G1070500_novel07
MD02G1070500_novel08
MD02G1070500_novel13
MD02G1070500_novel14
MD02G1071900_novel02
MD02G1073100_novel01
MD02G1075200_novel01
MD02G1076100_novel02
MD02G1079200_novel01
MD02G1079200_novel02
MD02G1079200_novel03
MD02G1079200_novel04
MD02G1079200_novel05
MD02G1079200_novel06
MD02G1079200_novel07
MD02G1079200_novel08
MD02G1079200_novel11
MD02G1079200_novel12
MD02G1081700_novel01
MD02G1082000_novel01
MD02G1082300_novel03
MD02G1084100_novel01
MD02G1084500_novel04
MD02G1084600_novel01
MD02G1084600_novel02
MD02G1084600_novel03
MD02G1084600_novel04
MD02G1085200_novel01
MD02G1085600_novel09
MD02G1086400_novel03
MD02G1086500_novel01
MD02G1088500_novel10
MD02G1091400_novel01
MD02G1093500_novel01
MD02G1094300_novel04
MD02G1094600_novel01
MD02G1095700_novel01
MD02G1095700_novel02
MD02G1096700_novel07
MD02G1099000_novel01
MD02G1099000_novel02
MD02G1102300_novel03
MD02G1103900_novel01
MD02G1104600_novel01
MD02G1105300_novel04
MD02G1105600_novel02
MD02G1106300_novel09
MD02G1107500_novel02
MD02G1108800_novel07
MD02G1109000_novel01
MD02G1110400_novel01
MD02G1113800_novel01
MD02G1113800_novel02
MD02G1113800_novel03
MD02G1113800_novel05
MD02G1114100
MD02G1114100_novel03
MD02G1116500_novel01
MD02G1118500_novel03
MD02G1119300_novel04
MD02G1121700_novel02
MD02G1121700_novel03
MD02G1121700_novel04
MD02G1121700_novel05
MD02G1122500_novel06
MD02G1123400_novel06
MD02G1123700_novel04
MD02G1124100_novel03
MD02G1124100_novel08
MD02G1124600_novel01
MD02G1124600_novel03
MD02G1127400_novel01
MD02G1127400_novel02
MD02G1129500_novel01
MD02G1129900_novel01
MD02G1130000_novel01
MD02G1132600_novel02
MD02G1132600_novel05
MD02G1134000_novel01
MD02G1134300_novel02
MD02G1146700_novel01
MD02G1148100_novel01
MD02G1148100_novel02
MD02G1148900_novel05
MD02G1150200_novel03
MD02G1151300_novel01
MD02G1151300_novel05
MD02G1151700_novel01
MD02G1152800_novel01
MD02G1156000_novel01
MD02G1156700_novel03
MD02G1157100_novel01
MD02G1161700_novel07
MD02G1163500_novel01
MD02G1163500_novel02
MD02G1163500_novel03
MD02G1167800_novel01
MD02G1167800_novel02
MD02G1169700_novel03
MD02G1170300_novel01
MD02G1170300_novel02
MD02G1171200_novel03
MD02G1171200_novel04
MD02G1172600_novel02
MD02G1179300_novel01
MD02G1179600_novel01
MD02G1180700
MD02G1180800_novel02
MD02G1180800_novel03
MD02G1181200_novel01
MD02G1181200_novel02
MD02G1181200_novel07
MD02G1181200_novel18
MD02G1184200_novel01
MD02G1187100_novel03
MD02G1187800_novel01
MD02G1190000_novel01
MD02G1191100_novel05
MD02G1191300_novel01
MD02G1191400_novel06
MD02G1194500_novel01
MD02G1194600_novel01
MD02G1197400_novel01
MD02G1199600_novel02
MD02G1199600_novel03
MD02G1201700_novel02
MD02G1206300_novel02
MD02G1211000_novel04
MD02G1218200_novel06
MD02G1222000_novel05
MD02G1226500_novel01
MD02G1235900_novel03
MD02G1242500_novel02
MD02G1246100_novel01
MD02G1249900_novel11
MD02G1250400_novel02
MD02G1250800_novel02
MD02G1254300_novel01
MD02G1255200_novel04
MD02G1256300_novel05
MD02G1256300_novel07
MD02G1257300
MD02G1257400_novel02
MD02G1259200_novel02
MD02G1259200_novel04
MD02G1259200_novel07
MD02G1259200_novel08
MD02G1259400_novel01
MD02G1259600_novel01
MD02G1259600_novel02
MD02G1259600_novel03
MD02G1259600_novel07
MD02G1259600_novel12
MD02G1259600_novel13
MD02G1261100_novel05
MD02G1261100_novel10
MD02G1261100_novel16
MD02G1263000_novel03
MD02G1264100_novel01
MD02G1264100_novel02
MD02G1264100_novel04
MD02G1264100_novel06
MD02G1264100_novel09
MD02G1264100_novel11
MD02G1264100_novel12
MD02G1264100_novel13
MD02G1264100_novel14
MD02G1264100_novel15
MD02G1267100_novel01
MD02G1267400_novel01
MD02G1268900_novel01
MD02G1270000_novel10
MD02G1273500_novel01
MD02G1275100_novel02
MD02G1277000_novel01
MD02G1277600_novel08
MD02G1277700_novel02
MD02G1277900_novel04
MD02G1278000_novel02
MD02G1281300_novel02
MD02G1284000_novel07
MD02G1287500_novel05
MD02G1288500_novel05
MD02G1298200_novel04
MD02G1299000_novel01
MD02G1300000_novel01
MD02G1300300_novel01
MD02G1300300_novel02
MD02G1302100_novel01
MD02G1303800_novel01
MD02G1308100_novel03
MD02G1308300_novel01
MD02G1308700_novel01
MD02G1315400_novel02
MD02G1315900_novel01
MD02G1316400_novel02
MD02G1316400_novel04
MD02G1316400_novel17
MD02G1317800_novel01
MD02G1317800_novel02
MD02G1319100_novel01
MD02G1319100_novel06
MD02G1319100_novel09
MD02G1319100_novel11
MD02G1319300_novel09
MD02G1319300_novel10
MD02G1319300_novel11
MD02G1319400_novel02
MD03G1000900_novel03
MD03G1002200_novel01
MD03G1002500_novel04
MD03G1002500_novel07
MD03G1002900_novel01
MD03G1002900_novel04
MD03G1003500_novel02
MD03G1003500_novel04
MD03G1003700_novel01
MD03G1004300_novel01
MD03G1006300_novel02
MD03G1006300_novel03
MD03G1012400_novel02
MD03G1015000_novel01
MD03G1015000_novel02
MD03G1015000_novel03
MD03G1015000_novel05
MD03G1015000_novel07
MD03G1015000_novel13
MD03G1015000_novel15
MD03G1015000_novel22
MD03G1016800_novel01
MD03G1023500_novel03
MD03G1027100_novel01
MD03G1029100_novel01
MD03G1029200_novel05
MD03G1029500_novel01
MD03G1036600_novel02
MD03G1037600_novel02
MD03G1039600_novel03
MD03G1039800_novel03
MD03G1040100_novel01
MD03G1040100_novel02
MD03G1040400_novel01
MD03G1040400_novel02
MD03G1040400_novel03
MD03G1040400_novel04
MD03G1040600_novel01
MD03G1040600_novel02
MD03G1040600_novel04
MD03G1043100_novel03
MD03G1045600_novel07
MD03G1045600_novel14
MD03G1045900_novel02
MD03G1045900_novel03
MD03G1047100_novel09
MD03G1048600_novel01
MD03G1048600_novel02
MD03G1057400_novel01
MD03G1057400_novel02
MD03G1058100_novel01
MD03G1058100_novel05
MD03G1062000_novel01
MD03G1068500_novel01
MD03G1068500_novel02
MD03G1070200_novel09
MD03G1071900_novel02
MD03G1071900_novel03
MD03G1072300_novel01
MD03G1072400_novel01
MD03G1073400_novel01
MD03G1074100_novel04
MD03G1077900_novel04
MD03G1078500_novel01
MD03G1081000_novel02
MD03G1081000_novel07
MD03G1081200
MD03G1081800_novel01
MD03G1083100_novel02
MD03G1083100_novel09
MD03G1083200_novel01
MD03G1086100_novel07
MD03G1086100_novel10
MD03G1086700_novel02
MD03G1087000_novel05
MD03G1087000_novel06
MD03G1088500
MD03G1089900
MD03G1089900_novel04
MD03G1090700
MD03G1091000_novel02
MD03G1091000_novel03
MD03G1091900_novel01
MD03G1092100_novel01
MD03G1094200_novel01
MD03G1102100_novel01
MD03G1103200_novel05
MD03G1106200_novel01
MD03G1106200_novel02
MD03G1106200_novel05
MD03G1106200_novel06
MD03G1107900_novel02
MD03G1108000_novel02
MD03G1108000_novel07
MD03G1108200_novel01
MD03G1110000
MD03G1112700_novel01
MD03G1112700_novel05
MD03G1112700_novel08
MD03G1112700_novel12
MD03G1113000_novel02
MD03G1113000_novel03
MD03G1114500_novel06
MD03G1114800_novel01
MD03G1115500_novel01
MD03G1116100_novel02
MD03G1116100_novel03
MD03G1116100_novel05
MD03G1116800_novel04
MD03G1119200_novel03
MD03G1119900_novel03
MD03G1119900_novel08
MD03G1122400_novel04
MD03G1124200_novel01
MD03G1125200_novel01
MD03G1127900_novel02
MD03G1127900_novel05
MD03G1129800_novel02
MD03G1129800_novel06
MD03G1131700_novel01
MD03G1132700_novel02
MD03G1133300_novel03
MD03G1134500_novel01
MD03G1134600_novel01
MD03G1136100_novel02
MD03G1136600
MD03G1136600_novel05
MD03G1136800_novel01
MD03G1137000_novel01
MD03G1137000_novel02
MD03G1137000_novel10
MD03G1137000_novel27
MD03G1137000_novel32
MD03G1137000_novel40
MD03G1137000_novel47
MD03G1137000_novel49
MD03G1137000_novel53
MD03G1137000_novel65
MD03G1137000_novel68
MD03G1137000_novel78
MD03G1137000_novel90
MD03G1138500_novel03
MD03G1138500_novel04
MD03G1138500_novel06
MD03G1138500_novel09
MD03G1138500_novel11
MD03G1138500_novel13
MD03G1140300_novel01
MD03G1140300_novel02
MD03G1140600_novel02
MD03G1142300_novel01
MD03G1143400_novel01
MD03G1143400_novel09
MD03G1143400_novel10
MD03G1144400_novel02
MD03G1154000_novel01
MD03G1156600_novel09
MD03G1157000_novel06
MD03G1159900_novel02
MD03G1160600_novel03
MD03G1161100_novel05
MD03G1161400_novel07
MD03G1161400_novel11
MD03G1161400_novel14
MD03G1161700_novel02
MD03G1161700_novel10
MD03G1163500_novel03
MD03G1163600_novel17
MD03G1163600_novel18
MD03G1163600_novel19
MD03G1163600_novel21
MD03G1163600_novel22
MD03G1163600_novel23
MD03G1164000_novel01
MD03G1164000_novel05
MD03G1164000_novel08
MD03G1164000_novel10
MD03G1164000_novel13
MD03G1165200_novel03
MD03G1165400
MD03G1165600_novel07
MD03G1165800_novel02
MD03G1167700_novel01
MD03G1168800_novel01
MD03G1172000
MD03G1172000_novel01
MD03G1173700
MD03G1173800_novel02
MD03G1175100_novel02
MD03G1175400_novel02
MD03G1179200_novel01
MD03G1183500_novel03
MD03G1187400_novel09
MD03G1188800_novel02
MD03G1189600_novel01
MD03G1190400_novel02
MD03G1190400_novel04
MD03G1190400_novel05
MD03G1193200_novel04
MD03G1195100_novel02
MD03G1196100_novel02
MD03G1197400_novel01
MD03G1197600_novel02
MD03G1198000_novel06
MD03G1198400_novel01
MD03G1198400_novel06
MD03G1203200_novel01
MD03G1203900_novel01
MD03G1204600_novel01
MD03G1214700_novel02
MD03G1217200_novel01
MD03G1218000_novel01
MD03G1219000_novel02
MD03G1219000_novel03
MD03G1222200_novel06
MD03G1222700_novel01
MD03G1225000
MD03G1225500_novel01
MD03G1230900_novel01
MD03G1232600_novel01
MD03G1232900_novel01
MD03G1237200_novel01
MD03G1238600_novel04
MD03G1240000_novel04
MD03G1240100_novel01
MD03G1240100_novel03
MD03G1240300_novel03
MD03G1240400_novel01
MD03G1240600_novel01
MD03G1240700_novel01
MD03G1241200
MD03G1241200_novel04
MD03G1241900_novel02
MD03G1242000_novel01
MD03G1242000_novel02
MD03G1242000_novel04
MD03G1242000_novel05
MD03G1249900_novel01
MD03G1249900_novel03
MD03G1250300
MD03G1251400_novel02
MD03G1251400_novel03
MD03G1252500
MD03G1258300_novel03
MD03G1258300_novel04
MD03G1258300_novel06
MD03G1259000_novel01
MD03G1259900_novel01
MD03G1259900_novel02
MD03G1259900_novel05
MD03G1259900_novel06
MD03G1259900_novel07
MD03G1260100_novel02
MD03G1262100_novel02
MD03G1262700_novel03
MD03G1266300_novel02
MD03G1266300_novel03
MD03G1267300_novel03
MD03G1267900_novel01
MD03G1267900_novel02
MD03G1268300_novel03
MD03G1272800_novel04
MD03G1272800_novel06
MD03G1272800_novel09
MD03G1272800_novel14
MD03G1272800_novel15
MD03G1272900_novel01
MD03G1272900_novel03
MD03G1272900_novel04
MD03G1274100_novel10
MD03G1277900_novel01
MD03G1278400_novel01
MD03G1281500_novel01
MD03G1282000_novel03
MD03G1282000_novel09
MD03G1282200_novel01
MD03G1282700_novel01
MD03G1282700_novel02
MD03G1282700_novel03
MD03G1282900_novel01
MD03G1284300
MD03G1284300_novel01
MD03G1284300_novel04
MD03G1284300_novel07
MD03G1285600_novel03
MD03G1285800_novel03
MD03G1285800_novel11
MD03G1285800_novel12
MD03G1287200_novel01
MD03G1287700_novel01
MD03G1287700_novel02
MD03G1288200_novel01
MD03G1288700_novel04
MD03G1288700_novel06
MD03G1289000_novel04
MD03G1292200_novel01
MD03G1292300_novel04
MD03G1292300_novel06
MD03G1294100_novel05
MD03G1295300_novel03
MD03G1295300_novel05
MD03G1295300_novel07
MD03G1295300_novel08
MD03G1296300_novel02
MD03G1296900_novel01
MD03G1298700_novel04
MD04G1002300_novel11
MD04G1002300_novel15
MD04G1002500_novel01
MD04G1002500_novel02
MD04G1002500_novel03
MD04G1002500_novel06
MD04G1003000_novel01
MD04G1003600_novel02
MD04G1003700_novel02
MD04G1003800_novel02
MD04G1003800_novel06
MD04G1004400_novel01
MD04G1004800_novel05
MD04G1004800_novel10
MD04G1004800_novel17
MD04G1004800_novel18
MD04G1004900_novel05
MD04G1007700_novel02
MD04G1007900_novel09
MD04G1009400_novel02
MD04G1013400_novel03
MD04G1013400_novel06
MD04G1016600_novel02
MD04G1017100_novel06
MD04G1017900_novel01
MD04G1018100_novel01
MD04G1018900_novel03
MD04G1019300_novel01
MD04G1021500_novel02
MD04G1021500_novel05
MD04G1022100_novel03
MD04G1022100_novel04
MD04G1022300_novel03
MD04G1022400_novel02
MD04G1023700_novel06
MD04G1025900_novel01
MD04G1025900_novel08
MD04G1025900_novel10
MD04G1025900_novel12
MD04G1026000_novel01
MD04G1028800_novel02
MD04G1028800_novel11
MD04G1031100_novel08
MD04G1031300_novel01
MD04G1033000_novel01
MD04G1033900_novel04
MD04G1033900_novel10
MD04G1034400_novel01
MD04G1036400_novel03
MD04G1037200_novel06
MD04G1037200_novel07
MD04G1037200_novel08
MD04G1039400_novel04
MD04G1039400_novel08
MD04G1039400_novel10
MD04G1040400_novel04
MD04G1043700_novel06
MD04G1044700_novel09
MD04G1044800_novel02
MD04G1044800_novel03
MD04G1045000_novel01
MD04G1045300_novel03
MD04G1047300_novel07
MD04G1049500_novel04
MD04G1049500_novel07
MD04G1052300_novel04
MD04G1052600_novel01
MD04G1052600_novel03
MD04G1052600_novel04
MD04G1052600_novel05
MD04G1052600_novel06
MD04G1052600_novel07
MD04G1052600_novel08
MD04G1052600_novel09
MD04G1052600_novel10
MD04G1052600_novel11
MD04G1052600_novel12
MD04G1052700_novel03
MD04G1054400_novel01
MD04G1055600_novel08
MD04G1055600_novel12
MD04G1060100_novel01
MD04G1061500_novel07
MD04G1061900_novel03
MD04G1062600_novel01
MD04G1062600_novel02
MD04G1062600_novel03
MD04G1064400_novel01
MD04G1064600_novel05
MD04G1064600_novel08
MD04G1064600_novel09
MD04G1064600_novel11
MD04G1064600_novel13
MD04G1064600_novel15
MD04G1064600_novel19
MD04G1064600_novel22
MD04G1064600_novel25
MD04G1064600_novel27
MD04G1064600_novel29
MD04G1064600_novel33
MD04G1064600_novel35
MD04G1064600_novel38
MD04G1064600_novel40
MD04G1064600_novel42
MD04G1064600_novel43
MD04G1064600_novel44
MD04G1064600_novel46
MD04G1064600_novel48
MD04G1064600_novel49
MD04G1064600_novel56
MD04G1068900_novel04
MD04G1068900_novel06
MD04G1068900_novel10
MD04G1068900_novel13
MD04G1069200_novel01
MD04G1069200_novel02
MD04G1069200_novel03
MD04G1069200_novel05
MD04G1069600_novel03
MD04G1077000_novel01
MD04G1078600_novel01
MD04G1081900_novel01
MD04G1082300_novel01
MD04G1082300_novel02
MD04G1085400_novel02
MD04G1088700_novel01
MD04G1092300_novel02
MD04G1092300_novel07
MD04G1092800_novel01
MD04G1092800_novel09
MD04G1093300_novel01
MD04G1094400_novel01
MD04G1099900_novel03
MD04G1100800_novel02
MD04G1100800_novel04
MD04G1100800_novel15
MD04G1100800_novel16
MD04G1100800_novel17
MD04G1100800_novel23
MD04G1100800_novel25
MD04G1101000_novel01
MD04G1101100_novel04
MD04G1103800
MD04G1104600_novel01
MD04G1104600_novel09
MD04G1110500_novel01
MD04G1112600_novel01
MD04G1112600_novel03
MD04G1112600_novel13
MD04G1112600_novel15
MD04G1112600_novel16
MD04G1112600_novel17
MD04G1113200_novel02
MD04G1120300_novel01
MD04G1120300_novel03
MD04G1120400_novel01
MD04G1121900_novel03
MD04G1121900_novel05
MD04G1121900_novel07
MD04G1124900_novel05
MD04G1125600_novel01
MD04G1125600_novel04
MD04G1127500_novel03
MD04G1129300_novel05
MD04G1129300_novel07
MD04G1132900_novel01
MD04G1132900_novel05
MD04G1133000_novel01
MD04G1133500_novel01
MD04G1134100_novel03
MD04G1135900_novel01
MD04G1135900_novel02
MD04G1139000_novel02
MD04G1139000_novel03
MD04G1139000_novel04
MD04G1146700_novel05
MD04G1146900_novel01
MD04G1149300_novel01
MD04G1149300_novel02
MD04G1150400_novel02
MD04G1153100_novel01
MD04G1155600_novel05
MD04G1155700_novel06
MD04G1155700_novel07
MD04G1155700_novel09
MD04G1155700_novel10
MD04G1155700_novel11
MD04G1159700_novel01
MD04G1159900_novel01
MD04G1159900_novel02
MD04G1159900_novel03
MD04G1159900_novel04
MD04G1159900_novel06
MD04G1159900_novel07
MD04G1159900_novel08
MD04G1160100_novel01
MD04G1160100_novel02
MD04G1165100_novel01
MD04G1167200_novel01
MD04G1168400_novel01
MD04G1169200_novel01
MD04G1169600_novel02
MD04G1169600_novel03
MD04G1169600_novel07
MD04G1171600_novel02
MD04G1176100_novel01
MD04G1178300_novel01
MD04G1178300_novel02
MD04G1178400_novel01
MD04G1178400_novel02
MD04G1180100
MD04G1180800_novel02
MD04G1183000_novel01
MD04G1183000_novel02
MD04G1183000_novel03
MD04G1183000_novel04
MD04G1183000_novel06
MD04G1183000_novel08
MD04G1183000_novel09
MD04G1183600_novel01
MD04G1183900_novel01
MD04G1184600_novel01
MD04G1185100_novel06
MD04G1186800_novel04
MD04G1189300_novel01
MD04G1189700_novel02
MD04G1189700_novel05
MD04G1189800_novel02
MD04G1194200_novel02
MD04G1194600_novel03
MD04G1195000_novel01
MD04G1195000_novel02
MD04G1196500_novel02
MD04G1196500_novel03
MD04G1197000_novel07
MD04G1197000_novel14
MD04G1197000_novel20
MD04G1197700_novel01
MD04G1199400_novel01
MD04G1199600_novel03
MD04G1199600_novel04
MD04G1199600_novel05
MD04G1199600_novel06
MD04G1200000_novel01
MD04G1201900_novel01
MD04G1202500_novel06
MD04G1203700_novel05
MD04G1204000_novel01
MD04G1204000_novel03
MD04G1204200_novel13
MD04G1204500_novel02
MD04G1204500_novel04
MD04G1205000_novel03
MD04G1205700_novel08
MD04G1205700_novel09
MD04G1205700_novel11
MD04G1208500_novel05
MD04G1210900_novel01
MD04G1213400_novel01
MD04G1213800_novel01
MD04G1213800_novel02
MD04G1213800_novel03
MD04G1213800_novel04
MD04G1213800_novel06
MD04G1213800_novel08
MD04G1213800_novel13
MD04G1216300_novel01
MD04G1216500_novel04
MD04G1216900_novel01
MD04G1217000_novel03
MD04G1217000_novel08
MD04G1217700_novel11
MD04G1217700_novel12
MD04G1219200_novel04
MD04G1220400_novel02
MD04G1222400_novel01
MD04G1224200_novel01
MD04G1224200_novel02
MD04G1224400_novel03
MD04G1224900_novel04
MD04G1226800_novel02
MD04G1227600_novel04
MD04G1229700_novel01
MD04G1230100_novel03
MD04G1230100_novel04
MD04G1232600_novel03
MD04G1232700_novel02
MD04G1235000_novel02
MD04G1235300_novel16
MD04G1235300_novel17
MD04G1235500_novel05
MD04G1237800_novel05
MD04G1238900_novel01
MD04G1239600_novel01
MD04G1240400_novel02
MD04G1241500_novel04
MD04G1243400_novel03
MD04G1244500_novel01
MD04G1244500_novel02
MD04G1244500_novel03
MD04G1244500_novel04
MD04G1245100_novel01
MD04G1246800_novel05
MD04G1246800_novel06
MD04G1247000_novel01
MD04G1247000_novel02
MD05G1003800_novel02
MD05G1003800_novel04
MD05G1003800_novel05
MD05G1003800_novel07
MD05G1003800_novel15
MD05G1006100_novel03
MD05G1008000_novel04
MD05G1008600_novel07
MD05G1011200_novel01
MD05G1011200_novel03
MD05G1012000_novel02
MD05G1013400_novel04
MD05G1017400_novel01
MD05G1020200_novel01
MD05G1023200_novel01
MD05G1023200_novel02
MD05G1023200_novel04
MD05G1026000_novel01
MD05G1026000_novel02
MD05G1026000_novel04
MD05G1026000_novel05
MD05G1026700_novel01
MD05G1027100_novel04
MD05G1027900_novel02
MD05G1027900_novel03
MD05G1029400_novel02
MD05G1029700_novel02
MD05G1033400_novel01
MD05G1033400_novel05
MD05G1033400_novel16
MD05G1033400_novel21
MD05G1033400_novel22
MD05G1033800_novel02
MD05G1034300_novel02
MD05G1037100_novel01
MD05G1037100_novel05
MD05G1039900_novel06
MD05G1041000
MD05G1041400_novel04
MD05G1043200_novel01
MD05G1043200_novel02
MD05G1043200_novel05
MD05G1043200_novel06
MD05G1043200_novel07
MD05G1043200_novel09
MD05G1043500
MD05G1043500_novel01
MD05G1044100_novel01
MD05G1044600_novel04
MD05G1044600_novel13
MD05G1044600_novel16
MD05G1047100_novel01
MD05G1047200_novel01
MD05G1047200_novel04
MD05G1048200_novel02
MD05G1048400_novel04
MD05G1049700_novel01
MD05G1050600_novel01
MD05G1050600_novel03
MD05G1055300_novel01
MD05G1055300_novel02
MD05G1055400_novel02
MD05G1055900_novel01
MD05G1056800_novel02
MD05G1059300_novel03
MD05G1059800_novel01
MD05G1059800_novel07
MD05G1062200_novel01
MD05G1062600_novel02
MD05G1063200_novel01
MD05G1063400_novel01
MD05G1063400_novel02
MD05G1063400_novel03
MD05G1063400_novel04
MD05G1064300_novel01
MD05G1067900_novel02
MD05G1067900_novel06
MD05G1069100_novel03
MD05G1069100_novel04
MD05G1069100_novel05
MD05G1069700_novel02
MD05G1071900_novel02
MD05G1073700_novel01
MD05G1074000_novel01
MD05G1076000_novel01
MD05G1077400_novel04
MD05G1079300_novel02
MD05G1079400_novel08
MD05G1082000_novel02
MD05G1082300_novel01
MD05G1082300_novel02
MD05G1082300_novel06
MD05G1082300_novel08
MD05G1082300_novel10
MD05G1082300_novel13
MD05G1084200_novel01
MD05G1085000_novel05
MD05G1085000_novel07
MD05G1085100_novel03
MD05G1088400_novel01
MD05G1088400_novel02
MD05G1088400_novel06
MD05G1088400_novel07
MD05G1092300_novel01
MD05G1092900_novel01
MD05G1093000_novel06
MD05G1100200_novel03
MD05G1100200_novel05
MD05G1105800_novel01
MD05G1107800_novel02
MD05G1107800_novel03
MD05G1107800_novel07
MD05G1107800_novel09
MD05G1110500_novel01
MD05G1110500_novel02
MD05G1110500_novel04
MD05G1110500_novel05
MD05G1110500_novel06
MD05G1110800_novel01
MD05G1111800_novel01
MD05G1112600_novel01
MD05G1115800_novel02
MD05G1116500_novel03
MD05G1119300_novel01
MD05G1119300_novel03
MD05G1120900
MD05G1121900_novel01
MD05G1122700_novel03
MD05G1123200_novel02
MD05G1123800_novel01
MD05G1124200_novel02
MD05G1125000_novel03
MD05G1129900_novel02
MD05G1129900_novel03
MD05G1129900_novel06
MD05G1129900_novel07
MD05G1135100_novel02
MD05G1135500_novel09
MD05G1135500_novel10
MD05G1135500_novel11
MD05G1138300
MD05G1138300_novel02
MD05G1143500_novel01
MD05G1143500_novel02
MD05G1143500_novel03
MD05G1143500_novel04
MD05G1143500_novel05
MD05G1143500_novel06
MD05G1143500_novel07
MD05G1143500_novel08
MD05G1143500_novel09
MD05G1143500_novel10
MD05G1143500_novel12
MD05G1143500_novel13
MD05G1143500_novel15
MD05G1143500_novel16
MD05G1143500_novel17
MD05G1143500_novel19
MD05G1143500_novel20
MD05G1143500_novel21
MD05G1143500_novel22
MD05G1143500_novel24
MD05G1143500_novel26
MD05G1143500_novel27
MD05G1144500_novel02
MD05G1144900_novel01
MD05G1152500_novel02
MD05G1153300_novel01
MD05G1153400_novel02
MD05G1153400_novel07
MD05G1158000_novel03
MD05G1158200_novel01
MD05G1158200_novel02
MD05G1164000_novel01
MD05G1166200_novel03
MD05G1166400_novel01
MD05G1167600_novel01
MD05G1169200_novel04
MD05G1170500_novel01
MD05G1179100_novel01
MD05G1179100_novel02
MD05G1179100_novel03
MD05G1179100_novel04
MD05G1179100_novel05
MD05G1179100_novel06
MD05G1179100_novel07
MD05G1179100_novel08
MD05G1179100_novel09
MD05G1179800_novel02
MD05G1184900_novel03
MD05G1186700_novel02
MD05G1187100_novel05
MD05G1187100_novel09
MD05G1187100_novel14
MD05G1187100_novel21
MD05G1187100_novel23
MD05G1187100_novel33
MD05G1187100_novel34
MD05G1187600_novel01
MD05G1187600_novel05
MD05G1187600_novel06
MD05G1187600_novel08
MD05G1187900_novel02
MD05G1192900_novel01
MD05G1194000_novel02
MD05G1194600_novel02
MD05G1194900_novel04
MD05G1196300_novel02
MD05G1197300_novel01
MD05G1197300_novel04
MD05G1201000_novel01
MD05G1204900_novel01
MD05G1204900_novel02
MD05G1206400
MD05G1206400_novel01
MD05G1206400_novel08
MD05G1206400_novel10
MD05G1206400_novel11
MD05G1206700_novel01
MD05G1206700_novel04
MD05G1207000_novel01
MD05G1207000_novel05
MD05G1207000_novel06
MD05G1207400_novel01
MD05G1208800_novel01
MD05G1209200_novel02
MD05G1213300_novel02
MD05G1221200_novel14
MD05G1223600_novel02
MD05G1229400_novel02
MD05G1229800
MD05G1230600_novel04
MD05G1234400_novel02
MD05G1234900_novel02
MD05G1237500_novel02
MD05G1241300_novel01
MD05G1242300_novel01
MD05G1242300_novel02
MD05G1247000_novel06
MD05G1247200_novel01
MD05G1249500_novel07
MD05G1249800_novel02
MD05G1250300_novel01
MD05G1250400_novel01
MD05G1250500_novel03
MD05G1250600_novel02
MD05G1250600_novel03
MD05G1251700_novel05
MD05G1251900_novel01
MD05G1252200_novel01
MD05G1252600_novel01
MD05G1252600_novel02
MD05G1252600_novel04
MD05G1255900_novel01
MD05G1255900_novel03
MD05G1255900_novel06
MD05G1262700_novel02
MD05G1268800_novel02
MD05G1271000_novel02
MD05G1272700_novel01
MD05G1273100_novel03
MD05G1274200_novel02
MD05G1275500_novel06
MD05G1277400_novel01
MD05G1278500_novel01
MD05G1279200_novel01
MD05G1279300_novel03
MD05G1279900_novel02
MD05G1281300_novel05
MD05G1281900_novel03
MD05G1281900_novel05
MD05G1281900_novel06
MD05G1281900_novel08
MD05G1282900_novel03
MD05G1283200_novel03
MD05G1283700_novel01
MD05G1289000
MD05G1290900_novel04
MD05G1291700_novel01
MD05G1291700_novel06
MD05G1291700_novel07
MD05G1291700_novel09
MD05G1296700_novel07
MD05G1297500_novel05
MD05G1299600_novel01
MD05G1300100_novel01
MD05G1300800_novel01
MD05G1305600_novel03
MD05G1305600_novel04
MD05G1306200_novel01
MD05G1306200_novel02
MD05G1310300_novel01
MD05G1310400_novel01
MD05G1312200_novel03
MD05G1312700_novel03
MD05G1312700_novel07
MD05G1312700_novel11
MD05G1313100_novel02
MD05G1313100_novel03
MD05G1314100_novel01
MD05G1315100_novel08
MD05G1315100_novel12
MD05G1316600_novel06
MD05G1316600_novel07
MD05G1322200_novel09
MD05G1322700_novel01
MD05G1323300
MD05G1323300_novel01
MD05G1324100_novel07
MD05G1324300_novel01
MD05G1325100_novel03
MD05G1325800_novel01
MD05G1326100_novel01
MD05G1326100_novel02
MD05G1326700_novel04
MD05G1329700_novel01
MD05G1334200_novel02
MD05G1334200_novel03
MD05G1338400_novel01
MD05G1338400_novel02
MD05G1339600_novel01
MD05G1342500_novel01
MD05G1342500_novel02
MD05G1342600_novel04
MD05G1343500_novel03
MD05G1344300_novel01
MD05G1346000_novel02
MD05G1347400_novel04
MD05G1347900_novel01
MD05G1348200_novel01
MD05G1348200_novel03
MD05G1349800_novel01
MD05G1349800_novel02
MD05G1349800_novel04
MD05G1351300_novel01
MD05G1355300_novel01
MD05G1358500_novel01
MD05G1358500_novel03
MD05G1358500_novel05
MD05G1358500_novel08
MD05G1360600_novel01
MD05G1360600_novel02
MD05G1363200_novel01
MD05G1363200_novel02
MD06G1001500_novel04
MD06G1002600_novel01
MD06G1002600_novel02
MD06G1002600_novel03
MD06G1002800_novel02
MD06G1002800_novel04
MD06G1003500_novel01
MD06G1004200_novel01
MD06G1004700_novel01
MD06G1005900_novel02
MD06G1009300_novel01
MD06G1010000_novel01
MD06G1010100_novel01
MD06G1012200_novel02
MD06G1012900
MD06G1012900_novel07
MD06G1012900_novel13
MD06G1012900_novel16
MD06G1013000_novel02
MD06G1014200_novel02
MD06G1015700_novel03
MD06G1017200_novel01
MD06G1021300_novel01
MD06G1021300_novel02
MD06G1022100_novel01
MD06G1024000_novel01
MD06G1024300_novel01
MD06G1024300_novel04
MD06G1024300_novel06
MD06G1024300_novel07
MD06G1024500_novel03
MD06G1025000_novel02
MD06G1025000_novel04
MD06G1027300_novel01
MD06G1027300_novel02
MD06G1028700_novel02
MD06G1028700_novel03
MD06G1031700_novel01
MD06G1031700_novel02
MD06G1031700_novel04
MD06G1032900_novel06
MD06G1033100_novel01
MD06G1033900_novel01
MD06G1034300_novel02
MD06G1034300_novel03
MD06G1034300_novel04
MD06G1035300
MD06G1037500_novel01
MD06G1037500_novel03
MD06G1037500_novel05
MD06G1037600_novel01
MD06G1037600_novel02
MD06G1038500_novel04
MD06G1039500_novel05
MD06G1039500_novel09
MD06G1039500_novel10
MD06G1039500_novel12
MD06G1042600_novel05
MD06G1042600_novel06
MD06G1043200_novel01
MD06G1043200_novel08
MD06G1043200_novel09
MD06G1043600_novel01
MD06G1043600_novel02
MD06G1043800_novel01
MD06G1043800_novel04
MD06G1044800_novel01
MD06G1044800_novel09
MD06G1046500_novel02
MD06G1047500_novel04
MD06G1047500_novel05
MD06G1047500_novel06
MD06G1047600_novel01
MD06G1047600_novel02
MD06G1047600_novel03
MD06G1049800_novel02
MD06G1054100_novel01
MD06G1055000_novel01
MD06G1055600_novel07
MD06G1055600_novel09
MD06G1055600_novel11
MD06G1057100_novel02
MD06G1057100_novel04
MD06G1057100_novel05
MD06G1057100_novel07
MD06G1057100_novel09
MD06G1057100_novel17
MD06G1059300_novel02
MD06G1059400_novel07
MD06G1059400_novel11
MD06G1060400_novel08
MD06G1066600_novel01
MD06G1067900_novel01
MD06G1073100_novel02
MD06G1077700_novel01
MD06G1077700_novel02
MD06G1077800_novel01
MD06G1079100_novel01
MD06G1079100_novel02
MD06G1079200_novel02
MD06G1081300_novel01
MD06G1081900
MD06G1081900_novel03
MD06G1082500_novel02
MD06G1082500_novel03
MD06G1082500_novel20
MD06G1082500_novel26
MD06G1085000_novel01
MD06G1085000_novel02
MD06G1085000_novel03
MD06G1085000_novel04
MD06G1086400_novel05
MD06G1086400_novel06
MD06G1086400_novel09
MD06G1086400_novel11
MD06G1086400_novel15
MD06G1086400_novel16
MD06G1086400_novel25
MD06G1086400_novel27
MD06G1086400_novel37
MD06G1086700_novel01
MD06G1086900_novel02
MD06G1087800_novel01
MD06G1088700_novel03
MD06G1095300_novel03
MD06G1095300_novel16
MD06G1095300_novel17
MD06G1096000_novel01
MD06G1096300_novel03
MD06G1096700_novel01
MD06G1100200_novel01
MD06G1102300_novel02
MD06G1102300_novel04
MD06G1102400_novel01
MD06G1102400_novel02
MD06G1102400_novel04
MD06G1106300_novel02
MD06G1108600_novel02
MD06G1108600_novel06
MD06G1108600_novel07
MD06G1108600_novel10
MD06G1108600_novel11
MD06G1108600_novel12
MD06G1108700_novel02
MD06G1112000_novel01
MD06G1113000_novel03
MD06G1113000_novel07
MD06G1113200_novel02
MD06G1113200_novel03
MD06G1113700_novel01
MD06G1113700_novel02
MD06G1113700_novel03
MD06G1113700_novel04
MD06G1113900_novel04
MD06G1117800_novel10
MD06G1120000_novel01
MD06G1120700_novel01
MD06G1121300_novel01
MD06G1121900_novel09
MD06G1122100_novel01
MD06G1124400_novel02
MD06G1127300_novel02
MD06G1127300_novel03
MD06G1127300_novel04
MD06G1127500_novel07
MD06G1127500_novel13
MD06G1127500_novel18
MD06G1127500_novel19
MD06G1127800_novel01
MD06G1127800_novel02
MD06G1128400_novel01
MD06G1128400_novel04
MD06G1128500_novel02
MD06G1128500_novel03
MD06G1131000_novel01
MD06G1131000_novel04
MD06G1131000_novel05
MD06G1131000_novel06
MD06G1131000_novel07
MD06G1131000_novel08
MD06G1131000_novel09
MD06G1131000_novel12
MD06G1131000_novel13
MD06G1131000_novel17
MD06G1131600_novel01
MD06G1131600_novel02
MD06G1132100_novel06
MD06G1132300_novel07
MD06G1134000_novel01
MD06G1134000_novel02
MD06G1134000_novel03
MD06G1134000_novel04
MD06G1134000_novel05
MD06G1134000_novel06
MD06G1134000_novel07
MD06G1134800_novel01
MD06G1134900_novel07
MD06G1134900_novel12
MD06G1137500_novel01
MD06G1137600_novel01
MD06G1138500_novel01
MD06G1141800_novel02
MD06G1143300_novel17
MD06G1143300_novel22
MD06G1145200_novel01
MD06G1146700_novel01
MD06G1148800_novel01
MD06G1157400_novel01
MD06G1157600_novel03
MD06G1159900_novel02
MD06G1160300_novel01
MD06G1160300_novel02
MD06G1160700_novel01
MD06G1161300_novel01
MD06G1161300_novel02
MD06G1161300_novel03
MD06G1161700_novel01
MD06G1163300_novel01
MD06G1163300_novel02
MD06G1164800_novel04
MD06G1166600_novel02
MD06G1166600_novel06
MD06G1166600_novel07
MD06G1170200_novel01
MD06G1170800
MD06G1170800_novel04
MD06G1171400_novel06
MD06G1173300_novel07
MD06G1173300_novel11
MD06G1173400_novel01
MD06G1173400_novel03
MD06G1173600_novel01
MD06G1173600_novel02
MD06G1173800_novel01
MD06G1173800_novel03
MD06G1173800_novel04
MD06G1173800_novel06
MD06G1173800_novel07
MD06G1174800_novel02
MD06G1175200_novel01
MD06G1175500_novel02
MD06G1175500_novel03
MD06G1175500_novel05
MD06G1175500_novel06
MD06G1175500_novel07
MD06G1178400_novel02
MD06G1178600_novel03
MD06G1178600_novel05
MD06G1180400_novel01
MD06G1185200_novel02
MD06G1185300_novel04
MD06G1185800_novel01
MD06G1185800_novel04
MD06G1185900_novel01
MD06G1186000_novel03
MD06G1186000_novel05
MD06G1186000_novel09
MD06G1188200_novel01
MD06G1190600_novel01
MD06G1196700_novel04
MD06G1197300_novel01
MD06G1197300_novel04
MD06G1197300_novel05
MD06G1198000_novel04
MD06G1198000_novel05
MD06G1198000_novel06
MD06G1198000_novel07
MD06G1198600_novel01
MD06G1198600_novel02
MD06G1199000_novel01
MD06G1199000_novel02
MD06G1199300_novel02
MD06G1199600_novel01
MD06G1199600_novel04
MD06G1199600_novel11
MD06G1199600_novel12
MD06G1199600_novel13
MD06G1200300_novel02
MD06G1200300_novel03
MD06G1200700_novel02
MD06G1201600_novel02
MD06G1201600_novel03
MD06G1201700_novel01
MD06G1201900_novel04
MD06G1201900_novel07
MD06G1203100_novel04
MD06G1205500_novel01
MD06G1208000_novel03
MD06G1211300_novel04
MD06G1211900_novel04
MD06G1213000_novel02
MD06G1213500_novel02
MD06G1214600_novel03
MD06G1214600_novel04
MD06G1216900_novel02
MD06G1216900_novel03
MD06G1217900
MD06G1217900_novel03
MD06G1231200
MD06G1232500_novel02
MD06G1232500_novel12
MD06G1233800_novel01
MD06G1237000_novel08
MD06G1237100_novel01
MD06G1237100_novel12
MD06G1237600_novel01
MD06G1237800_novel05
MD07G1000400
MD07G1000400_novel05
MD07G1002800_novel01
MD07G1005500_novel07
MD07G1005500_novel13
MD07G1005500_novel15
MD07G1005500_novel16
MD07G1005500_novel18
MD07G1006400_novel01
MD07G1007400_novel01
MD07G1007600_novel01
MD07G1010700_novel01
MD07G1011300_novel01
MD07G1020300_novel01
MD07G1020400_novel01
MD07G1023200_novel02
MD07G1024900_novel02
MD07G1024900_novel13
MD07G1025100_novel01
MD07G1025800_novel02
MD07G1036600
MD07G1039700_novel01
MD07G1039700_novel02
MD07G1039700_novel03
MD07G1041600_novel01
MD07G1043500_novel01
MD07G1043700_novel01
MD07G1043900_novel03
MD07G1043900_novel04
MD07G1048200_novel07
MD07G1048200_novel15
MD07G1048200_novel16
MD07G1052000_novel07
MD07G1054000_novel04
MD07G1054300_novel04
MD07G1054900_novel03
MD07G1058300_novel03
MD07G1059800_novel01
MD07G1059900_novel03
MD07G1059900_novel06
MD07G1059900_novel10
MD07G1059900_novel12
MD07G1061500_novel02
MD07G1061500_novel04
MD07G1061500_novel08
MD07G1061500_novel10
MD07G1061700_novel02
MD07G1063600_novel02
MD07G1066800_novel08
MD07G1066800_novel12
MD07G1069200_novel01
MD07G1069500_novel01
MD07G1072400_novel01
MD07G1072700_novel01
MD07G1072700_novel03
MD07G1073100_novel02
MD07G1073500_novel01
[truncated: 4,062 more rows]

## Sheet: overlap
geneID
MD00G1005700
MD00G1006700
MD00G1013000
MD00G1013600
MD00G1014300
MD00G1018700
MD00G1018800
MD00G1034500
MD00G1035000
MD00G1036100
MD00G1036800
MD00G1037100
MD00G1038300
MD00G1044500
MD00G1046200
MD00G1051300
MD00G1052900
MD00G1054500
MD00G1061200
MD00G1063000
MD00G1063500
MD00G1073400
MD00G1075400
MD00G1076300
MD00G1076700
MD00G1078500
MD00G1080800
MD00G1087900
MD00G1092900
MD00G1093400
MD00G1096000
MD00G1102100
MD00G1103100
MD00G1105300
MD00G1105400
MD00G1111700
MD00G1112500
MD00G1118800
MD00G1127200
MD00G1130500
MD00G1130600
MD00G1132600
MD00G1136300
MD00G1137800
MD00G1141700
MD00G1143500
MD00G1148200
MD00G1165400
MD00G1176400
MD00G1178900
MD00G1187200
MD00G1189000
MD00G1208300
MD01G1004300
MD01G1010900
MD01G1017000
MD01G1024400
MD01G1027900
MD01G1028300
MD01G1033000
MD01G1034300
MD01G1036500
MD01G1039500
MD01G1042500
MD01G1043300
MD01G1045300
MD01G1045500
MD01G1045800
MD01G1049600
MD01G1051400
MD01G1051900
MD01G1059600
MD01G1070300
MD01G1070400
MD01G1073600
MD01G1082200
MD01G1083400
MD01G1083500
MD01G1087400
MD01G1094000
MD01G1095100
MD01G1098300
MD01G1100600
MD01G1106900
MD01G1107500
MD01G1108900
MD01G1119700
MD01G1121100
MD01G1124200
MD01G1132800
MD01G1133100
MD01G1139200
MD01G1142200
MD01G1143600
MD01G1145200
MD01G1146000
MD01G1146800
MD01G1148700
MD01G1152900
MD01G1153000
MD01G1153200
MD01G1154100
MD01G1155000
MD01G1157100
MD01G1158000
MD01G1159400
MD01G1163900
MD01G1167200
MD01G1172000
MD01G1174400
MD01G1177000
MD01G1177100
MD01G1178300
MD01G1184500
MD01G1186200
MD01G1187400
MD01G1187600
MD01G1193200
MD01G1195200
MD01G1195700
MD01G1199700
MD01G1200400
MD01G1202600
MD01G1205100
MD01G1206000
MD01G1206300
MD01G1206700
MD01G1206800
MD01G1207700
MD01G1208300
MD01G1208700
MD01G1210600
MD01G1213300
MD01G1213600
MD01G1218300
MD01G1219500
MD01G1220400
MD01G1220700
MD01G1222700
MD01G1225400
MD01G1228200
MD01G1229100
MD01G1230900
MD01G1235800
MD01G1236300
MD02G1000700
MD02G1001200
MD02G1003300
MD02G1003700
MD02G1009300
MD02G1010500
MD02G1010600
MD02G1011400
MD02G1012000
MD02G1013200
MD02G1018600
MD02G1018900
MD02G1022200
MD02G1022300
MD02G1026900
MD02G1028700
MD02G1031400
MD02G1033100
MD02G1034700
MD02G1036700
MD02G1039600
MD02G1040000
MD02G1040100
MD02G1047000
MD02G1056800
MD02G1057200
MD02G1060000
MD02G1060200
MD02G1060500
MD02G1066500
MD02G1069100
MD02G1069500
MD02G1074400
MD02G1079200
MD02G1079400
MD02G1082300
MD02G1084100
MD02G1084400
MD02G1084600
MD02G1085700
MD02G1090400
MD02G1093500
MD02G1096100
MD02G1096300
MD02G1096700
MD02G1105300
MD02G1109000
MD02G1110500
MD02G1114400
MD02G1114900
MD02G1119600
MD02G1121700
MD02G1123100
MD02G1124800
MD02G1128200
MD02G1128300
MD02G1130000
MD02G1132200
MD02G1133100
MD02G1138600
MD02G1139900
MD02G1140000
MD02G1143900
MD02G1144200
MD02G1146700
MD02G1149600
MD02G1152800
MD02G1156900
MD02G1157100
MD02G1157800
MD02G1166700
MD02G1172900
MD02G1173300
MD02G1173600
MD02G1174000
MD02G1174800
MD02G1175900
MD02G1178600
MD02G1179400
MD02G1179600
MD02G1181000
MD02G1181300
MD02G1181600
MD02G1185900
MD02G1189000
MD02G1190100
MD02G1192600
MD02G1194100
MD02G1194600
MD02G1195400
MD02G1197400
MD02G1198400
MD02G1204100
MD02G1205300
MD02G1207900
MD02G1230100
MD02G1232400
MD02G1236100
MD02G1238300
MD02G1244800
MD02G1247900
MD02G1255400
MD02G1256300
MD02G1258400
MD02G1262400
MD02G1263300
MD02G1264100
MD02G1283800
MD02G1284500
MD02G1291400
MD02G1295800
MD02G1297300
MD02G1301900
MD02G1302900
MD02G1308300
MD02G1309800
MD02G1314500
MD02G1316500
MD02G1317800
MD03G1001100
MD03G1003500
MD03G1005900
MD03G1006600
MD03G1010800
MD03G1012000
MD03G1012400
MD03G1017100
MD03G1017800
MD03G1023300
MD03G1029100
MD03G1029900
MD03G1036600
MD03G1039200
MD03G1040100
MD03G1059600
MD03G1060100
MD03G1066200
MD03G1068500
MD03G1070900
MD03G1080800
MD03G1081000
MD03G1082200
MD03G1082800
MD03G1084700
MD03G1085200
MD03G1092200
MD03G1096200
MD03G1102100
MD03G1108500
MD03G1111600
MD03G1114800
MD03G1116400
MD03G1124000
MD03G1125200
MD03G1128800
MD03G1135100
MD03G1138500
MD03G1140300
MD03G1144400
MD03G1148700
MD03G1149600
MD03G1150200
MD03G1160300
MD03G1168700
MD03G1169200
MD03G1171700
MD03G1171800
MD03G1183700
MD03G1183800
MD03G1186700
MD03G1188200
MD03G1190400
MD03G1192600
MD03G1193200
MD03G1196100
MD03G1197600
MD03G1205600
MD03G1209400
MD03G1212700
MD03G1214200
MD03G1215600
MD03G1218900
MD03G1219000
MD03G1222700
MD03G1223400
MD03G1224100
MD03G1225500
MD03G1227200
MD03G1230300
MD03G1230900
MD03G1234300
MD03G1240600
MD03G1242400
MD03G1243600
MD03G1243900
MD03G1251400
MD03G1251500
MD03G1255600
MD03G1256300
MD03G1258700
MD03G1259900
MD03G1267900
MD03G1268800
MD03G1270200
MD03G1271600
MD03G1272900
MD03G1273300
MD03G1281500
MD03G1282300
MD03G1282400
MD03G1285900
MD03G1287400
MD03G1287700
MD03G1289900
MD03G1294400
MD03G1297000
MD04G1002500
MD04G1003300
MD04G1003400
MD04G1004900
MD04G1007900
MD04G1008200
MD04G1009900
MD04G1016600
MD04G1017600
MD04G1018500
MD04G1018900
MD04G1019300
MD04G1019400
MD04G1019600
MD04G1020100
MD04G1022400
MD04G1023400
MD04G1025800
MD04G1027800
MD04G1033000
MD04G1034400
MD04G1036800
MD04G1039400
MD04G1042400
MD04G1045300
MD04G1048000
MD04G1049200
MD04G1052600
MD04G1055500
MD04G1057000
MD04G1058500
MD04G1059900
MD04G1062100
MD04G1063800
MD04G1069200
MD04G1069600
MD04G1078600
MD04G1081000
MD04G1082300
MD04G1083900
MD04G1093300
MD04G1096900
MD04G1104400
MD04G1110500
MD04G1117800
MD04G1123400
MD04G1128900
MD04G1132900
MD04G1133000
MD04G1138900
MD04G1142000
MD04G1147900
MD04G1148000
MD04G1149300
MD04G1150400
MD04G1151300
MD04G1154400
MD04G1154500
MD04G1155700
MD04G1159900
MD04G1167700
MD04G1169200
MD04G1172400
MD04G1172700
MD04G1176100
MD04G1176700
MD04G1178500
MD04G1195000
MD04G1197900
MD04G1199400
MD04G1204000
MD04G1204500
MD04G1205100
MD04G1205900
MD04G1207000
MD04G1212400
MD04G1216300
MD04G1224700
MD04G1225400
MD04G1232400
MD04G1235000
MD04G1244500
MD04G1245100
MD04G1247000
MD04G1247600
MD05G1000500
MD05G1009200
MD05G1011000
MD05G1017400
MD05G1027000
MD05G1027100
MD05G1027400
MD05G1028100
MD05G1029800
MD05G1033800
MD05G1034300
MD05G1040600
MD05G1043200
MD05G1048400
MD05G1063400
MD05G1068600
MD05G1069100
MD05G1069700
MD05G1071000
MD05G1071900
MD05G1077400
MD05G1081600
MD05G1082700
MD05G1085100
MD05G1085800
MD05G1086700
MD05G1087700
MD05G1088400
MD05G1089900
MD05G1092900
MD05G1100200
MD05G1103100
MD05G1105800
MD05G1111800
MD05G1112000
MD05G1112100
MD05G1112200
MD05G1112600
MD05G1113100
MD05G1115700
MD05G1117200
MD05G1118900
MD05G1122800
MD05G1129600
MD05G1129900
MD05G1130300
MD05G1131800
MD05G1133000
MD05G1134200
MD05G1138900
MD05G1144900
MD05G1166200
MD05G1166600
MD05G1169200
MD05G1170500
MD05G1172400
MD05G1172700
MD05G1175400
MD05G1179100
MD05G1182500
MD05G1183400
MD05G1188900
MD05G1189000
MD05G1189100
MD05G1192500
MD05G1197600
MD05G1201000
MD05G1206700
MD05G1206800
MD05G1207000
MD05G1208700
MD05G1210200
MD05G1215100
MD05G1224700
MD05G1230600
MD05G1238900
MD05G1242300
MD05G1242800
MD05G1244200
MD05G1248900
MD05G1249800
MD05G1250600
MD05G1251300
MD05G1252900
MD05G1254800
MD05G1262600
MD05G1263800
MD05G1266200
MD05G1267600
MD05G1267900
MD05G1269900
MD05G1273700
MD05G1275200
MD05G1277400
MD05G1278600
MD05G1279400
MD05G1279900
MD05G1281300
MD05G1283600
MD05G1284600
MD05G1284700
MD05G1289300
MD05G1290000
MD05G1298500
MD05G1299700
MD05G1300800
MD05G1302400
MD05G1306900
MD05G1309400
MD05G1309900
MD05G1310300
MD05G1311400
MD05G1312200
MD05G1312700
MD05G1314000
MD05G1314100
MD05G1314500
MD05G1315100
MD05G1320100
MD05G1321000
MD05G1322700
MD05G1325700
MD05G1326000
MD05G1328900
MD05G1334200
MD05G1336200
MD05G1338400
MD05G1342600
MD05G1342900
MD05G1345800
MD05G1347300
MD05G1348200
MD05G1348300
MD05G1349600
MD05G1352500
MD05G1357600
MD05G1359600
MD05G1360600
MD05G1363200
MD05G1363900
MD06G1002600
MD06G1004700
MD06G1006900
MD06G1011600
MD06G1014600
MD06G1022100
MD06G1024600
MD06G1025300
MD06G1027300
MD06G1028700
MD06G1031700
MD06G1032200
MD06G1033400
MD06G1036600
MD06G1037400
MD06G1038300
MD06G1043600
MD06G1047600
MD06G1052700
MD06G1054100
MD06G1056800
MD06G1060000
MD06G1060300
MD06G1066000
MD06G1067900
MD06G1077400
MD06G1077500
MD06G1077700
MD06G1078600
MD06G1079100
MD06G1080800
MD06G1083000
MD06G1084400
MD06G1086300
MD06G1086700
MD06G1088800
MD06G1090600
MD06G1091600
MD06G1094300
MD06G1095300
MD06G1101600
MD06G1102900
MD06G1105300
MD06G1108600
MD06G1112000
MD06G1113000
MD06G1113100
MD06G1114400
MD06G1116800
MD06G1119300
MD06G1120700
MD06G1121600
MD06G1122100
MD06G1122400
MD06G1122600
MD06G1124400
MD06G1127400
MD06G1130400
MD06G1131000
MD06G1134000
MD06G1135000
MD06G1140600
MD06G1141800
MD06G1143600
MD06G1143700
MD06G1146700
MD06G1149200
MD06G1160700
MD06G1161300
MD06G1166300
MD06G1166400
MD06G1166600
MD06G1170400
MD06G1170500
MD06G1173800
MD06G1174000
MD06G1182600
MD06G1183000
MD06G1186000
MD06G1187600
MD06G1189500
MD06G1191400
MD06G1191500
MD06G1191900
MD06G1193900
MD06G1195000
MD06G1195100
MD06G1195500
MD06G1195600
MD06G1201600
MD06G1201700
MD06G1203700
MD06G1203900
MD06G1204000
MD06G1205300
MD06G1207500
MD06G1207900
MD06G1210500
MD06G1213500
MD06G1216900
MD06G1223300
MD06G1226600
MD06G1226700
MD06G1226800
MD06G1229100
MD06G1231600
MD06G1233700
MD06G1233800
MD06G1234300
MD07G1002800
MD07G1006100
MD07G1006700
MD07G1007400
MD07G1010600
MD07G1018300
MD07G1022000
MD07G1022200
MD07G1022700
MD07G1024500
MD07G1025800
MD07G1041600
MD07G1043300
MD07G1046100
MD07G1049400
MD07G1051300
MD07G1060900
MD07G1061700
MD07G1064100
MD07G1065200
MD07G1082900
MD07G1083500
MD07G1084500
MD07G1087100
MD07G1087300
MD07G1090300
MD07G1095700
MD07G1096700
MD07G1104400
MD07G1104800
MD07G1111800
MD07G1120700
MD07G1130400
MD07G1131800
MD07G1136900
MD07G1137500
MD07G1139300
MD07G1140300
MD07G1141400
MD07G1146500
MD07G1147700
MD07G1152700
MD07G1153300
MD07G1156200
MD07G1157500
MD07G1161100
MD07G1163400
MD07G1164800
MD07G1172700
MD07G1173600
MD07G1174700
MD07G1175900
MD07G1177000
MD07G1177600
MD07G1177700
MD07G1178400
MD07G1186300
MD07G1189900
MD07G1198100
MD07G1199400
MD07G1204800
MD07G1208000
MD07G1210400
MD07G1210700
MD07G1213500
MD07G1214800
MD07G1221900
MD07G1222300
MD07G1222400
MD07G1223300
MD07G1224900
MD07G1227800
MD07G1231200
MD07G1232600
MD07G1233600
MD07G1234700
MD07G1237300
MD07G1238800
MD07G1240700
MD07G1248600
MD07G1251200
MD07G1251900
MD07G1253900
MD07G1255000
MD07G1256700
MD07G1258400
MD07G1261900
MD07G1265200
MD07G1266500
MD07G1268800
MD07G1269900
MD07G1279400
MD07G1279900
MD07G1280800
MD07G1282000
MD07G1283700
MD07G1286900
MD07G1289200
MD07G1289500
MD07G1292500
MD07G1295900
MD07G1298200
MD07G1298900
MD07G1299200
MD07G1300500
MD07G1301600
MD07G1301700
MD07G1301900
MD07G1309000
MD08G1001300
MD08G1006000
MD08G1006800
MD08G1007300
MD08G1007400
MD08G1010100
MD08G1011400
MD08G1012300
MD08G1012800
MD08G1014300
MD08G1015500
MD08G1015600
MD08G1016600
MD08G1017500
MD08G1021600
MD08G1022400
MD08G1023600
MD08G1027400
MD08G1028100
MD08G1031400
MD08G1034200
MD08G1039400
MD08G1039700
MD08G1039800
MD08G1043100
MD08G1043400
MD08G1043700
MD08G1046300
MD08G1046500
MD08G1059000
MD08G1063700
MD08G1066200
MD08G1078300
MD08G1080000
MD08G1082100
MD08G1086300
MD08G1087900
MD08G1088400
MD08G1088800
MD08G1095400
MD08G1095500
MD08G1101700
MD08G1103200
MD08G1103400
MD08G1105100
MD08G1105300
MD08G1105500
MD08G1106800
MD08G1112500
MD08G1112700
MD08G1116700
MD08G1118000
MD08G1127700
MD08G1132700
MD08G1142800
MD08G1151300
MD08G1161700
MD08G1162000
MD08G1168400
MD08G1168600
MD08G1170000
MD08G1171700
MD08G1176000
MD08G1178700
MD08G1179400
MD08G1181000
MD08G1183900
MD08G1185500
MD08G1186700
MD08G1187400
MD08G1187800
MD08G1190600
MD08G1195600
MD08G1195700
MD08G1196500
MD08G1207300
MD08G1207700
MD08G1210400
MD08G1211100
MD08G1215600
MD08G1217000
MD08G1217600
MD08G1218200
MD08G1218900
MD08G1219100
MD08G1222200
MD08G1226500
MD08G1227200
MD08G1230900
MD08G1231400
MD08G1232200
MD08G1234800
MD08G1235900
MD08G1240600
MD08G1241900
MD08G1242000
MD08G1242900
MD08G1243400
MD08G1245700
MD08G1247900
MD08G1250800
MD09G1003900
MD09G1005100
MD09G1006500
MD09G1011300
MD09G1014400
MD09G1016300
MD09G1017200
MD09G1018200
MD09G1020200
MD09G1021300
MD09G1022200
MD09G1029200
MD09G1032300
MD09G1032500
MD09G1033000
MD09G1034400
MD09G1035100
MD09G1035900
MD09G1041100
MD09G1046600
MD09G1048900
MD09G1049100
MD09G1049400
MD09G1054200
MD09G1061700
MD09G1061800
MD09G1067200
MD09G1069900
MD09G1070000
MD09G1072200
MD09G1072800
MD09G1073000
MD09G1079200
MD09G1079400
MD09G1079600
MD09G1080200
MD09G1080800
MD09G1081400
MD09G1086100
MD09G1088000
MD09G1099500
MD09G1102600
MD09G1103300
MD09G1109300
MD09G1111700
MD09G1113000
MD09G1113100
MD09G1116100
MD09G1117300
MD09G1117800
MD09G1118500
MD09G1119000
MD09G1121900
MD09G1122200
MD09G1123600
MD09G1127000
MD09G1137300
MD09G1140300
MD09G1141700
MD09G1142300
MD09G1142800
MD09G1145600
MD09G1146300
MD09G1146600
MD09G1146700
MD09G1149300
MD09G1156400
MD09G1156900
MD09G1159500
MD09G1161300
MD09G1164900
MD09G1167600
MD09G1168600
MD09G1172100
MD09G1179800
MD09G1181200
MD09G1181800
MD09G1187600
MD09G1188300
MD09G1189600
MD09G1192100
MD09G1192500
MD09G1192900
MD09G1193900
MD09G1194900
MD09G1195100
MD09G1195300
MD09G1197000
MD09G1207400
MD09G1209500
MD09G1211100
MD09G1211600
MD09G1225800
MD09G1231700
MD09G1238500
MD09G1240100
MD09G1240200
MD09G1240300
MD09G1240700
MD09G1247300
MD09G1248700
MD09G1248900
MD09G1256300
MD09G1258100
MD09G1261900
MD09G1265200
MD09G1270000
MD09G1271000
MD09G1276300
MD09G1279500
MD09G1280300
MD09G1280400
MD09G1283000
MD09G1283100
MD09G1287900
MD09G1288800
MD09G1291400
MD09G1292900
MD10G1004900
MD10G1011000
MD10G1028700
MD10G1030400
MD10G1031900
MD10G1033600
MD10G1035800
MD10G1036200
MD10G1041100
MD10G1045900
MD10G1048400
MD10G1052800
MD10G1053800
MD10G1054700
MD10G1055700
MD10G1057100
MD10G1058000
MD10G1068000
MD10G1068500
MD10G1071200
MD10G1072700
MD10G1075100
MD10G1077100
MD10G1078500
MD10G1079700
MD10G1080000
MD10G1081000
MD10G1081300
MD10G1085500
MD10G1085800
MD10G1088100
MD10G1089300
MD10G1091100
MD10G1091900
MD10G1098600
MD10G1098800
MD10G1103300
MD10G1110200
MD10G1111000
MD10G1111300
MD10G1120200
MD10G1121900
MD10G1122400
MD10G1123500
MD10G1123700
MD10G1132600
MD10G1143400
MD10G1145400
MD10G1147000
MD10G1151800
MD10G1153700
MD10G1156400
MD10G1157200
MD10G1157900
MD10G1166300
MD10G1170700
MD10G1171800
MD10G1172100
MD10G1172500
MD10G1175500
MD10G1176400
MD10G1180000
MD10G1187000
MD10G1187800
MD10G1190100
MD10G1191900
MD10G1192100
MD10G1193900
MD10G1202800
MD10G1202900
MD10G1204800
MD10G1209700
MD10G1210500
MD10G1213400
MD10G1215200
MD10G1216200
MD10G1217000
MD10G1221000
MD10G1221400
MD10G1223800
MD10G1226900
MD10G1228000
MD10G1231800
MD10G1246900
MD10G1254200
MD10G1254600
MD10G1257300
MD10G1257700
MD10G1260600
MD10G1261700
MD10G1261900
MD10G1265400
MD10G1268400
MD10G1273200
MD10G1275000
MD10G1278000
MD10G1279500
MD10G1281700
MD10G1282500
MD10G1282800
MD10G1287900
MD10G1288500
MD10G1289200
MD10G1289300
MD10G1289700
MD10G1291000
MD10G1293100
MD10G1293400
MD10G1293600
MD10G1294700
MD10G1296300
MD10G1296400
MD10G1299400
MD10G1305800
MD10G1307500
MD10G1311000
MD10G1311200
MD10G1311700
MD10G1318600
MD10G1321200
MD10G1323000
MD10G1324500
MD10G1326500
MD10G1328000
MD10G1328100
MD10G1329200
MD10G1330800
MD10G1331200
MD10G1337900
MD10G1340100
MD11G1002700
MD11G1003100
MD11G1004900
MD11G1005100
MD11G1008900
MD11G1009700
MD11G1015100
MD11G1019000
MD11G1021400
MD11G1022600
MD11G1024200
MD11G1027500
MD11G1028100
MD11G1028500
MD11G1028700
MD11G1036800
MD11G1037400
MD11G1039500
MD11G1047600
MD11G1049600
MD11G1050100
MD11G1051400
MD11G1056100
MD11G1059400
MD11G1060300
MD11G1061700
MD11G1061800
MD11G1068000
MD11G1069000
MD11G1072100
MD11G1073800
MD11G1074400
MD11G1074900
MD11G1076200
MD11G1078900
MD11G1080700
MD11G1082100
MD11G1092600
MD11G1095200
MD11G1097500
MD11G1098100
MD11G1102300
MD11G1107600
MD11G1107700
MD11G1109200
MD11G1109300
MD11G1110600
MD11G1117700
MD11G1118200
MD11G1132400
MD11G1133400
MD11G1134500
MD11G1135000
MD11G1136200
MD11G1137600
MD11G1139800
MD11G1144800
MD11G1145900
MD11G1146500
MD11G1149400
MD11G1152200
MD11G1153500
MD11G1156200
MD11G1158600
MD11G1161800
MD11G1162800
MD11G1165600
MD11G1169800
MD11G1171100
MD11G1171500
MD11G1173100
MD11G1176900
MD11G1178400
MD11G1187100
MD11G1188100
MD11G1189000
MD11G1192000
MD11G1194500
MD11G1199600
MD11G1202100
MD11G1208100
MD11G1209500
MD11G1211800
MD11G1220600
MD11G1229700
MD11G1231000
MD11G1231700
MD11G1231900
MD11G1233600
MD11G1235500
MD11G1241400
MD11G1245400
MD11G1246200
MD11G1252200
MD11G1256500
MD11G1258400
MD11G1262100
MD11G1265700
MD11G1267500
MD11G1273000
MD11G1273400
MD11G1274200
MD11G1276200
MD11G1284500
MD11G1287900
MD11G1290400
MD11G1291700
MD11G1292200
MD11G1293400
MD11G1293500
MD11G1305100
MD11G1307000
MD11G1307200
MD11G1307700
MD11G1310900
MD11G1315900
MD11G1316600
MD11G1316900
MD12G1002300
MD12G1007200
MD12G1009100
MD12G1009600
MD12G1010500
MD12G1015300
MD12G1016200
MD12G1018600
MD12G1018900
MD12G1019500
MD12G1020800
MD12G1022200
MD12G1022300
MD12G1022800
MD12G1022900
MD12G1023400
MD12G1035600
MD12G1038300
MD12G1040900
MD12G1041800
MD12G1046500
MD12G1047100
MD12G1055700
MD12G1055800
MD12G1056900
MD12G1057600
MD12G1059100
MD12G1072600
MD12G1073700
MD12G1075900
MD12G1076900
MD12G1079300
MD12G1079400
MD12G1086400
MD12G1095800
MD12G1101800
MD12G1103200
MD12G1103300
MD12G1103500
MD12G1108300
MD12G1108700
MD12G1113000
MD12G1114200
MD12G1115200
MD12G1116300
MD12G1116700
MD12G1120300
MD12G1120800
MD12G1121200
MD12G1124300
MD12G1125600
MD12G1128800
MD12G1129400
MD12G1131100
MD12G1132500
MD12G1132900
MD12G1137900
MD12G1140900
MD12G1142900
MD12G1143300
MD12G1143900
MD12G1149800
MD12G1151200
MD12G1151600
MD12G1154800
MD12G1157100
MD12G1164800
MD12G1165400
MD12G1167300
MD12G1168100
MD12G1168200
MD12G1168600
MD12G1172300
MD12G1178500
MD12G1178800
MD12G1179100
MD12G1180600
MD12G1181900
MD12G1182900
MD12G1184100
MD12G1188100
MD12G1190400
MD12G1190900
MD12G1191600
MD12G1192800
MD12G1195400
MD12G1196600
MD12G1197900
MD12G1202400
MD12G1206100
MD12G1212000
MD12G1212200
MD12G1212300
MD12G1215200
MD12G1217400
MD12G1218900
MD12G1220000
MD12G1220700
MD12G1221700
MD12G1222000
MD12G1222200
MD12G1227200
MD12G1228800
MD12G1238000
MD12G1238200
MD12G1238500
MD12G1239400
MD12G1240300
MD12G1241100
MD12G1241500
MD12G1245100
MD12G1253300
MD12G1253400
MD12G1263200
MD13G1002900
MD13G1004500
MD13G1005200
MD13G1006600
MD13G1009300
MD13G1011200
MD13G1015000
MD13G1017000
MD13G1020700
MD13G1022100
MD13G1022500
MD13G1024100
MD13G1024300
MD13G1026500
MD13G1028000
MD13G1033900
MD13G1037900
MD13G1038800
MD13G1040500
MD13G1041300
MD13G1041500
MD13G1041700
MD13G1042700
MD13G1043200
MD13G1043900
MD13G1044200
MD13G1044400
MD13G1045000
MD13G1045700
MD13G1046200
MD13G1047800
MD13G1049500
MD13G1050400
MD13G1052600
MD13G1052700
MD13G1057000
MD13G1063300
MD13G1069200
MD13G1070200
MD13G1070600
MD13G1073400
MD13G1075000
MD13G1077900
MD13G1078600
MD13G1081500
MD13G1081700
MD13G1082500
MD13G1086000
MD13G1087400
MD13G1088500
MD13G1089500
MD13G1089600
MD13G1090400
MD13G1092700
MD13G1093200
MD13G1093300
MD13G1094000
MD13G1094600
MD13G1095500
MD13G1096800
MD13G1097000
MD13G1100800
MD13G1101400
MD13G1102800
MD13G1104700
MD13G1105300
MD13G1105800
MD13G1106800
MD13G1107000
MD13G1107500
MD13G1108600
MD13G1108800
MD13G1109000
MD13G1109300
MD13G1109400
MD13G1116100
MD13G1117000
MD13G1117700
MD13G1118500
MD13G1119000
MD13G1119100
MD13G1119900
MD13G1122100
MD13G1122400
MD13G1129100
MD13G1130000
MD13G1130700
MD13G1131800
MD13G1134600
MD13G1135300
MD13G1138100
MD13G1139700
MD13G1140000
MD13G1140800
MD13G1141500
MD13G1144600
MD13G1148200
MD13G1148300
MD13G1149400
MD13G1153500
MD13G1160700
MD13G1161100
MD13G1161800
MD13G1162000
MD13G1169000
MD13G1169400
MD13G1169800
MD13G1175800
MD13G1175900
MD13G1181100
MD13G1183000
MD13G1184600
MD13G1184800
MD13G1185200
MD13G1188800
MD13G1189100
MD13G1190800
MD13G1191400
MD13G1192100
MD13G1200700
MD13G1202200
MD13G1203200
MD13G1208400
MD13G1208500
MD13G1208700
MD13G1213400
MD13G1217400
MD13G1218600
MD13G1218700
MD13G1222200
MD13G1222900
MD13G1231000
MD13G1231500
MD13G1233400
MD13G1234500
MD13G1237300
MD13G1243400
MD13G1247200
MD13G1257800
MD13G1258500
MD13G1261500
MD13G1263000
MD13G1265500
MD13G1274600
MD13G1285100
MD14G1002100
MD14G1003300
MD14G1004000
MD14G1008800
MD14G1011700
MD14G1012300
MD14G1014200
MD14G1014300
MD14G1015300
MD14G1016200
MD14G1016400
MD14G1016900
MD14G1018700
MD14G1019000
MD14G1019200
MD14G1019500
MD14G1019600
MD14G1019900
MD14G1020100
MD14G1022400
MD14G1024500
MD14G1036100
MD14G1037400
MD14G1038700
MD14G1044100
MD14G1045500
MD14G1056200
MD14G1056700
MD14G1062500
MD14G1062600
MD14G1065000
MD14G1071100
MD14G1074300
MD14G1084000
MD14G1085300
MD14G1089200
MD14G1090300
MD14G1094100
MD14G1098000
MD14G1099400
MD14G1102200
MD14G1105600
MD14G1107500
MD14G1111500
MD14G1113800
MD14G1114700
MD14G1117100
MD14G1123200
MD14G1124200
MD14G1125500
MD14G1128000
MD14G1128100
MD14G1128200
MD14G1129900
MD14G1137200
MD14G1139900
MD14G1141200
MD14G1145500
MD14G1149200
MD14G1150700
MD14G1154500
MD14G1155800
MD14G1157000
MD14G1160800
MD14G1161200
MD14G1161500
MD14G1162400
MD14G1170100
MD14G1172900
MD14G1176000
MD14G1176300
MD14G1177300
MD14G1179400
MD14G1179900
MD14G1180300
MD14G1182200
MD14G1182300
MD14G1184700
MD14G1185000
MD14G1188700
MD14G1196000
MD14G1196500
MD14G1202000
MD14G1202100
MD14G1203000
MD14G1206100
MD14G1210600
MD14G1210700
MD14G1211000
MD14G1214800
MD14G1218000
MD14G1223700
MD14G1224900
MD14G1230300
MD14G1231400
MD14G1231600
MD14G1232100
MD14G1236300
MD14G1237500
MD14G1238300
MD14G1239300
MD14G1239500
MD14G1239800
MD14G1240300
MD14G1243000
MD14G1243400
MD14G1244100
MD14G1244800
MD14G1245200
MD15G1003500
MD15G1003900
MD15G1004400
MD15G1008100
MD15G1010700
MD15G1011300
MD15G1011800
MD15G1014400
MD15G1016400
MD15G1019300
MD15G1021500
MD15G1023900
MD15G1027100
MD15G1031100
MD15G1031900
MD15G1034800
MD15G1035100
MD15G1037300
MD15G1038400
MD15G1040100
MD15G1044000
MD15G1044300
MD15G1045000
MD15G1048800
MD15G1050100
MD15G1052100
MD15G1052900
MD15G1055000
MD15G1056600
MD15G1068200
MD15G1075800
MD15G1076300
MD15G1076400
MD15G1077000
MD15G1078000
MD15G1078200
MD15G1080700
MD15G1081000
MD15G1082600
MD15G1084200
MD15G1085500
MD15G1087000
MD15G1087500
MD15G1087800
MD15G1089400
MD15G1091000
MD15G1095600
MD15G1096900
MD15G1098800
MD15G1102300
MD15G1105700
MD15G1105900
MD15G1106400
MD15G1107400
MD15G1123400
MD15G1123700
MD15G1126100
MD15G1129200
MD15G1129700
MD15G1131700
MD15G1132000
MD15G1136600
MD15G1137400
MD15G1139800
MD15G1139900
MD15G1140000
MD15G1140500
MD15G1142100
MD15G1145500
MD15G1145600
MD15G1147100
MD15G1150600
MD15G1152400
MD15G1152700
MD15G1153100
MD15G1155500
MD15G1155600
MD15G1155900
MD15G1163900
MD15G1165600
MD15G1168500
MD15G1170000
MD15G1170400
MD15G1171200
MD15G1171800
MD15G1172700
MD15G1172800
MD15G1175400
MD15G1175500
MD15G1176400
MD15G1178200
MD15G1180500
MD15G1182400
MD15G1182700
MD15G1183300
MD15G1183500
MD15G1184000
MD15G1186300
MD15G1187300
MD15G1187500
MD15G1189500
MD15G1191400
MD15G1191800
MD15G1195500
MD15G1196000
MD15G1196300
MD15G1196900
MD15G1200000
MD15G1204300
MD15G1205100
MD15G1206700
MD15G1206800
MD15G1210700
MD15G1211600
MD15G1213600
MD15G1216600
MD15G1217500
MD15G1221000
MD15G1221400
MD15G1224800
MD15G1227900
MD15G1228200
MD15G1228700
MD15G1228900
MD15G1231000
MD15G1232500
MD15G1232600
MD15G1232900
MD15G1233200
MD15G1237700
MD15G1246300
MD15G1251100
MD15G1251500
MD15G1254200
MD15G1254600
MD15G1260100
MD15G1260900
MD15G1263000
MD15G1264200
MD15G1265500
MD15G1269000
MD15G1270100
MD15G1271200
MD15G1272400
MD15G1272500
MD15G1276700
MD15G1284400
MD15G1284800
MD15G1285300
MD15G1285800
MD15G1288000
MD15G1288500
MD15G1290300
MD15G1295500
MD15G1295600
MD15G1303600
MD15G1304600
MD15G1304900
MD15G1305400
MD15G1309900
MD15G1310700
MD15G1311300
MD15G1312200
MD15G1312700
MD15G1315000
MD15G1320800
MD15G1322500
MD15G1323700
MD15G1328900
MD15G1329000
MD15G1332900
MD15G1335300
MD15G1340700
MD15G1343900
MD15G1346800
MD15G1348200
MD15G1351200
MD15G1352900
MD15G1353000
MD15G1354500
MD15G1356100
MD15G1357800
MD15G1361000
MD15G1362200
MD15G1364600
MD15G1365200
MD15G1366300
MD15G1372200
MD15G1373300
MD15G1374300
MD15G1374500
MD15G1377900
MD15G1378200
MD15G1380500
MD15G1390200
MD15G1391900
MD15G1393900
MD15G1394300
MD15G1395600
MD15G1398700
MD15G1402700
MD15G1403200
MD15G1405800
MD15G1411200
MD15G1411500
MD15G1415600
MD15G1419400
MD15G1423500
MD15G1427500
MD15G1431700
MD15G1435800
MD15G1436500
MD15G1444500
MD15G1445500
MD16G1000300
MD16G1000400
MD16G1004200
MD16G1004600
MD16G1005600
MD16G1007600
MD16G1010800
MD16G1011600
MD16G1015400
MD16G1017200
MD16G1020000
MD16G1021100
MD16G1026800
MD16G1027900
MD16G1029100
MD16G1029400
MD16G1029700
MD16G1031000
MD16G1037200
MD16G1040100
MD16G1040800
MD16G1042000
MD16G1042800
MD16G1043000
MD16G1043200
MD16G1043700
MD16G1048100
MD16G1050500
MD16G1050600
MD16G1050800
MD16G1051000
MD16G1054300
MD16G1056600
MD16G1056700
MD16G1057700
MD16G1058700
MD16G1060500
MD16G1062400
MD16G1065700
MD16G1065800
MD16G1070600
MD16G1071400
MD16G1071800
MD16G1074800
MD16G1076000
MD16G1076200
MD16G1078200
MD16G1079400
MD16G1080100
MD16G1080300
MD16G1080400
MD16G1089700
MD16G1092800
MD16G1097000
MD16G1102100
MD16G1102400
MD16G1103600
MD16G1107200
MD16G1108700
MD16G1109400
MD16G1110300
MD16G1115400
MD16G1116100
MD16G1117300
MD16G1118600
MD16G1119500
MD16G1121200
MD16G1121700
MD16G1132100
MD16G1136100
MD16G1138000
MD16G1139700
MD16G1141300
MD16G1145700
MD16G1152500
MD16G1152800
MD16G1157500
MD16G1158200
MD16G1160100
MD16G1160700
MD16G1161000
MD16G1168900
MD16G1170100
MD16G1171300
MD16G1177600
MD16G1182400
MD16G1184300
MD16G1191300
MD16G1191900
MD16G1194200
MD16G1196000
MD16G1196500
MD16G1198700
MD16G1201400
MD16G1202300
MD16G1206700
MD16G1207500
MD16G1211000
MD16G1216900
MD16G1220900
MD16G1221800
MD16G1225400
MD16G1226400
MD16G1226600
MD16G1236000
MD16G1236400
MD16G1236700
MD16G1238400
MD16G1241800
MD16G1244300
MD16G1252700
MD16G1257600
MD16G1264100
MD16G1268900
MD16G1275900
MD16G1277400
MD16G1282300
MD16G1282800
MD16G1284400
MD16G1288000
MD17G1001600
MD17G1003500
MD17G1009100
MD17G1009200
MD17G1013800
MD17G1015000
MD17G1015900
MD17G1018300
MD17G1018800
MD17G1019200
MD17G1021400
MD17G1030100
MD17G1031200
MD17G1032700
MD17G1033400
MD17G1033800
MD17G1034300
MD17G1034800
MD17G1035400
MD17G1037500
MD17G1040100
MD17G1041000
MD17G1045300
MD17G1045600
MD17G1046600
MD17G1048700
[truncated: 79 more rows]
