# Supplementary material for: PacBio full-length transcriptome of wild apple (Malus sieversii) provides insights into canker disease dynamic response
Source: BMC Genomics. 2021 Jan 14;22:52. doi: 10.1186/s12864-021-07366-y (PMC7809858; doi:10.1186/s12864-021-07366-y)
Supplement: Supplementary file 10 — Additional file 10. Details regarding enriched GO term of DETs. [file 12864_2021_7366_MOESM10_ESM.xlsx]

## Sheet: 1dpi vs 0 dpi
GO_accession	Description	Term_type	Over_represented_pValue	Corrected_pValue	DEG_item	DEG_list	Bg_item	Bg_list	up	Up_Gene_names	Down	Down_Gene_names
GO:0016157	sucrose synthase activity	molecular_function	2.5e-15	9.9e-12	36	1839	137	33752	33	MD11G1307000_novel48,MD11G1307000_novel77,MD11G1307000_novel11,MD11G1307000_novel31,MD11G1307000_novel38,MD11G1307000_novel62,MD11G1307000_novel81,MD11G1307000_novel09,MD11G1307000_novel13,MD11G1307000_novel50,MD11G1307000_novel69,MD11G1307000_novel01,MD11G1307000_novel98,MD11G1307000_novel83,MD11G1307000_novel24,MD11G1307000_novel80,MD11G1307000,MD11G1307000_novel44,MD11G1307000_novel78,MD11G130…	3	MD02G1022300_novel05,MD02G1022300_novel04,MD02G1022300
GO:0005985	sucrose metabolic process	biological_process	2.05e-14	4.05e-11	36	1839	146	33752	33	MD11G1307000_novel98,MD11G1307000_novel01,MD11G1307000_novel24,MD11G1307000_novel83,MD11G1307000_novel80,MD11G1307000_novel44,MD11G1307000,MD11G1307000_novel49,MD11G1307000_novel78,MD11G1307000_novel22,MD11G1307000_novel47,MD11G1307000_novel59,MD11G1307000_novel72,MD15G1223500_novel10,MD11G1307000_novel20,MD11G1307000_novel94,MD11G1307000_novel55,MD11G1307000_novel99,MD11G1307000_novel73,MD11G130…	3	MD02G1022300_novel04,MD02G1022300,MD02G1022300_novel05
GO:0005984	disaccharide metabolic process	biological_process	1.53e-13	2.02e-10	44	1839	224	33752	39	MD11G1307000_novel77,MD11G1307000_novel31,MD11G1307000_novel11,MD11G1307000_novel38,MD11G1307000_novel48,MD11G1307000_novel09,MD11G1307000_novel81,MD11G1307000_novel62,MD11G1307000_novel13,MD00G1171800_novel03,MD16G1016800_novel08,MD00G1171800_novel05,MD11G1307000_novel69,MD11G1307000_novel50,MD11G1307000_novel83,MD11G1307000_novel24,MD11G1307000_novel01,MD11G1307000_novel98,MD11G1307000_novel22,…	5	MD02G1022300_novel05,MD06G1037500_novel03,MD06G1037500_novel01,MD02G1022300_novel04,MD02G1022300
GO:0009311	oligosaccharide metabolic process	biological_process	9.73e-13	9.62e-10	45	1839	246	33752	39	MD11G1307000_novel55,MD11G1307000_novel94,MD11G1307000_novel73,MD11G1307000_novel99,MD11G1307000_novel20,MD11G1307000_novel27,MD11G1307000_novel79,MD13G1089600_novel05,MD13G1089600_novel02,MD11G1307000_novel102,MD11G1307000_novel24,MD11G1307000_novel83,MD11G1307000_novel98,MD11G1307000_novel01,MD11G1307000_novel47,MD11G1307000_novel72,MD11G1307000_novel59,MD15G1223500_novel10,MD11G1307000_novel49…	6	MD02G1022300,MD06G1226700,MD02G1022300_novel04,MD06G1037500_novel01,MD02G1022300_novel05,MD06G1037500_novel03
GO:0046527	glucosyltransferase activity	molecular_function	1.77e-12	1.37e-09	53	1839	327	33752	37	MD11G1307000_novel09,MD11G1307000_novel81,MD11G1307000_novel62,MD11G1307000_novel77,MD11G1307000_novel31,MD11G1307000_novel11,MD11G1307000_novel38,MD02G1319100_novel09,MD03G1029100_novel01,MD11G1307000_novel48,MD11G1307000_novel69,MD11G1307000_novel50,MD11G1307000_novel13,MD11G1307000_novel78,MD11G1307000_novel22,MD11G1307000_novel49,MD11G1307000_novel72,MD11G1307000_novel47,MD15G1223500_novel10,…	16	MD15G1427500_novel07,MD16G1078200,MD15G1427500,MD02G1022300_novel05,MD03G1015000_novel01,MD03G1015000_novel03,MD08G1235900_novel05,MD08G1235900_novel01,MD16G1078200_novel03,MD15G1427500_novel04,MD02G1022300_novel04,MD08G1235900_novel03,MD08G1235900,MD11G1016200_novel01,MD02G1022300,MD16G1078200_novel01
GO:0003824	catalytic activity	molecular_function	2.07e-12	1.37e-09	1059	1839	16813	33752	477	MD04G1213800_novel06,MD10G1085500,MD13G1056600_novel13,MD15G1067300_novel01,MD05G1107800_novel02,MD05G1179100_novel08,MD08G1218900,MD10G1126500_novel01,MD13G1284800_novel11,MD03G1137000_novel90,MD04G1213800_novel02,MD09G1155100_novel02,MD07G1072700_novel03,MD16G1147100,MD01G1070300_novel03,MD04G1064600_novel13,MD04G1064600_novel56,MD11G1145900,MD11G1188100,MD05G1143500_novel05,MD13G1286000_novel0…	582	MD08G1028100,MD15G1008100,MD11G1261900_novel04,MD01G1236300,MD04G1212400,MD05G1082700,MD03G1012400,MD08G1046500,MD16G1004600_novel02,MD06G1232500_novel02,MD09G1248700_novel02,MD15G1195400_novel01,MD11G1133400,MD14G1211000,MD14G1038700,MD03G1137000_novel40,MD10G1077100,MD11G1203600_novel01,MD06G1166600_novel02,MD13G1082500,MD05G1348300,MD05G1300100_novel01,MD05G1204900_novel01,MD09G1194900,MD07G12…
GO:0035251	UDP-glucosyltransferase activity	molecular_function	7.95e-12	4.49e-09	50	1839	309	33752	37	MD11G1307000_novel79,MD11G1307000_novel27,MD11G1307000_novel102,MD11G1307000_novel20,MD11G1307000_novel99,MD11G1307000_novel73,MD11G1307000_novel94,MD11G1307000_novel55,MD11G1307000_novel78,MD11G1307000_novel22,MD11G1307000_novel49,MD11G1307000_novel59,MD11G1307000_novel47,MD11G1307000_novel72,MD15G1223500_novel10,MD11G1307000_novel80,MD11G1307000,MD11G1307000_novel44,MD11G1307000_novel83,MD11G13…	13	MD08G1235900,MD11G1016200_novel01,MD02G1022300,MD08G1235900_novel05,MD08G1235900_novel01,MD15G1427500_novel04,MD02G1022300_novel04,MD08G1235900_novel03,MD03G1015000_novel03,MD15G1427500_novel07,MD15G1427500,MD02G1022300_novel05,MD03G1015000_novel01
GO:0055114	oxidation-reduction process	biological_process	5.08e-11	2.51e-08	221	1839	2688	33752	129	MD16G1080400,MD12G1009100_novel02,MD13G1061000_novel02,MD09G1030800_novel01,MD10G1259300_novel18,MD04G1155700_novel09,MD13G1061000_novel03,MD05G1003800_novel15,MD05G1088400_novel02,MD10G1260600,MD16G1056700_novel01,MD04G1064600_novel40,MD00G1112500_novel01,MD02G1194500_novel01,MD04G1155700,MD15G1205100,MD05G1043200_novel09,MD02G1170300_novel01,MD17G1034800_novel07,MD04G1064600_novel48,MD00G114820…	92	MD05G1263800,MD15G1106400,MD11G1182100_novel02,MD17G1132400_novel02,MD07G1129000,MD13G1093200_novel02,MD05G1320100,MD14G1237000,MD15G1021500,MD06G1201700_novel01,MD01G1154100,MD03G1001100,MD15G1348000_novel01,MD13G1261500,MD17G1100800,MD17G1191800,MD03G1242000_novel05,MD07G1299900_novel03,MD00G1140200_novel01,MD09G1196200_novel08,MD10G1294700,MD05G1215100,MD02G1001200,MD07G1087300,MD09G1116100,MD…
GO:0016491	oxidoreductase activity	molecular_function	1.24e-10	5.44e-08	215	1839	2628	33752	126	MD16G1020000,MD04G1064600_novel13,MD00G1148200_novel01,MD05G1143500_novel01,MD11G1274200,MD16G1147100,MD11G1190800_novel06,MD10G1268900_novel01,MD15G1219200_novel09,MD12G1009100_novel05,MD15G1205100_novel01,MD12G1113000_novel01,MD15G1205100_novel02,MD12G1057600,MD00G1148200_novel02,MD04G1064600_novel05,MD15G1373300_novel01,MD15G1007000_novel03,MD05G1143500_novel05,MD12G1103300,MD07G1129000_novel0…	89	MD14G1018700,MD15G1309900,MD17G1266100_novel02,MD10G1157900,MD17G1098300,MD11G1182100_novel05,MD07G1273000_novel01,MD11G1182100_novel14,MD17G1167200_novel01,MD05G1089900,MD11G1182100_novel08,MD17G1267300_novel03,MD11G1049600,MD07G1279400,MD07G1279900,MD15G1195500,MD06G1137500_novel01,MD09G1099700_novel01,MD03G1169200,MD09G1115300_novel01,MD02G1132200,MD06G1119300,MD09G1034400,MD06G1174000,MD00G11…
GO:0016743	carboxyl- or carbamoyltransferase activity	molecular_function	4.13e-10	1.63e-07	22	1839	82	33752	22	MD11G1307000_novel50,MD11G1307000_novel27,MD11G1307000_novel20,MD11G1307000_novel73,MD11G1307000_novel13,MD11G1307000_novel94,MD11G1307000_novel62,MD11G1307000_novel80,MD11G1307000,MD11G1307000_novel78,MD11G1307000_novel22,MD11G1307000_novel49,MD11G1307000_novel72,MD11G1307000_novel47,MD15G1223500_novel10,MD11G1307000_novel59,MD11G1307000_novel01,MD11G1307000_novel11,MD11G1307000_novel83,MD11G130…	0
GO:0016757	transferase activity, transferring glycosyl groups	molecular_function	4.93e-10	1.77e-07	102	1839	991	33752	56	MD15G1223500_novel10,MD11G1307000_novel59,MD11G1307000_novel78,MD11G1307000_novel49,MD11G1307000_novel80,MD14G1180300,MD15G1219200_novel06,MD11G1307000_novel24,MD02G1319100_novel11,MD11G1307000_novel98,MD06G1112000,MD11G1307000_novel79,MD06G1173800_novel01,MD09G1188500_novel02,MD12G1114200_novel01,MD11G1307000_novel102,MD11G1307000_novel99,MD11G1307000_novel94,MD11G1307000_novel09,MD09G1155100_no…	46	MD10G1289300,MD16G1078200_novel03,MD08G1235900_novel01,MD03G1241900_novel02,MD10G1232500_novel01,MD05G1201000,MD08G1235900,MD11G1016200_novel01,MD16G1054300,MD05G1204900_novel02,MD11G1245400,MD15G1427500,MD12G1055700,MD05G1278600,MD11G1245400_novel01,MD04G1020100,MD03G1015000_novel03,MD01G1099700_novel08,MD01G1033000,MD08G1235900_novel05,MD15G1427500_novel04,MD05G1170500_novel01,MD08G1235900_nove…
GO:0044262	cellular carbohydrate metabolic process	biological_process	1.32e-09	4.34e-07	58	1839	451	33752	43	MD13G1089600,MD11G1307000_novel80,MD11G1307000_novel44,MD11G1307000,MD11G1307000_novel49,MD11G1307000_novel22,MD11G1307000_novel78,MD11G1307000_novel47,MD11G1307000_novel59,MD11G1307000_novel72,MD15G1223500_novel10,MD11G1307000_novel98,MD11G1307000_novel01,MD11G1307000_novel24,MD02G1319100_novel11,MD11G1307000_novel83,MD17G1099800_novel01,MD13G1089600_novel02,MD11G1307000_novel102,MD11G1307000_no…	15	MD16G1078200_novel03,MD02G1022300_novel04,MD11G1016200_novel01,MD16G1078200_novel01,MD17G1089900,MD06G1203900,MD02G1022300,MD16G1078200,MD03G1015000_novel01,MD06G1037500_novel03,MD02G1022300_novel05,MD00G1040900,MD06G1037500_novel01,MD03G1015000_novel03,MD04G1020100
GO:0005975	carbohydrate metabolic process	biological_process	1.51e-09	4.59e-07	149	1839	1674	33752	73	MD02G1079200_novel11,MD16G1016800_novel08,MD02G1079200_novel07,MD14G1237000_novel01,MD02G1079200,MD02G1319100_novel09,MD11G1307000_novel48,MD11G1307000_novel11,MD11G1307000_novel38,MD11G1188100_novel03,MD12G1018700_novel02,MD13G1089600_novel05,MD02G1079200_novel08,MD11G1307000_novel27,MD11G1307000_novel01,MD12G1018700_novel03,MD17G1099800_novel01,MD11G1307000_novel44,MD11G1307000_novel22,MD11G130…	76	MD11G1028500_novel02,MD08G1023600,MD11G1133400_novel07,MD03G1268800,MD06G1229100,MD06G1037500_novel03,MD00G1040900,MD03G1040100,MD11G1028500_novel01,MD17G1183100,MD12G1218900,MD09G1062600_novel03,MD08G1235900_novel03,MD11G1028500,MD15G1427500_novel04,MD08G1235900_novel05,MD04G1020100,MD14G1128000,MD06G1006900,MD06G1086700,MD11G1008900_novel01,MD03G1005900,MD16G1043700_novel03,MD14G1237000,MD06G11…
GO:0044699	single-organism process	biological_process	2.12e-09	5.99e-07	756	1839	11794	33752	353	MD10G1324500,MD07G1252300_novel04,MD10G1259300_novel09,MD01G1095200_novel01,MD16G1111100,MD08G1134400_novel04,MD06G1106300_novel02,MD12G1103300,MD04G1155700_novel06,MD11G1307000_novel72,MD16G1029100,MD16G1020000,MD11G1131700_novel14,MD12G1113000_novel06,MD11G1262100,MD03G1129800_novel02,MD14G1094200_novel07,MD01G1227900_novel03,MD12G1009100_novel04,MD14G1094100,MD07G1189900_novel05,MD12G1246700_n…	403	MD13G1196500_novel02,MD07G1084200_novel01,MD16G1078200,MD08G1095500_novel07,MD05G1283700_novel01,MD03G1036600,MD02G1060500_novel02,MD04G1113200_novel02,MD11G1182100_novel08,MD05G1089900,MD17G1267300_novel03,MD07G1279400,MD17G1161300_novel06,MD02G1022300_novel04,MD10G1129100_novel01,MD17G1240200_novel07,MD14G1188600_novel01,MD17G1266100_novel02,MD02G1022300,MD15G1055000,MD02G1081700_novel01,MD06G1…
GO:0005231	excitatory extracellular ligand-gated ion channel activity	molecular_function	7.26e-09	1.79e-06	12	1839	27	33752	0		12	MD09G1069900,MD17G1096100,MD09G1070100_novel01,MD17G1096100_novel01,MD02G1114100,MD17G1096100_novel03,MD17G1096100_novel05,MD02G1114100_novel03,MD09G1070000,MD09G1069900_novel02,MD17G1096100_novel04,MD09G1069900_novel01
GO:0005234	extracellular-glutamate-gated ion channel activity	molecular_function	7.26e-09	1.79e-06	12	1839	27	33752	0		12	MD09G1069900_novel01,MD09G1069900_novel02,MD17G1096100_novel04,MD17G1096100_novel05,MD02G1114100_novel03,MD09G1070000,MD17G1096100_novel03,MD02G1114100,MD17G1096100_novel01,MD17G1096100,MD09G1069900,MD09G1070100_novel01
GO:0004970	ionotropic glutamate receptor activity	molecular_function	1.33e-08	2.77e-06	13	1839	34	33752	0		13	MD09G1069900_novel02,MD17G1096100_novel04,MD09G1069900_novel01,MD17G1096100_novel08,MD17G1096100_novel03,MD17G1096100_novel05,MD02G1114100_novel03,MD09G1070000,MD02G1114100,MD17G1096100,MD09G1070100_novel01,MD09G1069900,MD17G1096100_novel01
GO:0005230	extracellular ligand-gated ion channel activity	molecular_function	1.33e-08	2.77e-06	13	1839	34	33752	0		13	MD09G1069900_novel02,MD17G1096100_novel04,MD09G1069900_novel01,MD17G1096100_novel08,MD17G1096100_novel03,MD17G1096100_novel05,MD02G1114100_novel03,MD09G1070000,MD02G1114100,MD09G1070100_novel01,MD17G1096100,MD09G1069900,MD17G1096100_novel01
GO:0008066	glutamate receptor activity	molecular_function	1.33e-08	2.77e-06	13	1839	34	33752	0		13	MD02G1114100,MD17G1096100_novel01,MD09G1069900,MD17G1096100,MD09G1070100_novel01,MD09G1069900_novel01,MD09G1069900_novel02,MD17G1096100_novel04,MD17G1096100_novel05,MD02G1114100_novel03,MD09G1070000,MD17G1096100_novel08,MD17G1096100_novel03
GO:0008194	UDP-glycosyltransferase activity	molecular_function	2.38e-08	4.71e-06	50	1839	391	33752	37	MD11G1307000_novel62,MD11G1307000_novel81,MD11G1307000_novel09,MD02G1319100_novel09,MD03G1029100_novel01,MD11G1307000_novel48,MD11G1307000_novel77,MD11G1307000_novel11,MD11G1307000_novel31,MD11G1307000_novel38,MD11G1307000_novel50,MD11G1307000_novel69,MD11G1307000_novel13,MD11G1307000,MD11G1307000_novel44,MD11G1307000_novel80,MD15G1223500_novel10,MD11G1307000_novel47,MD11G1307000_novel72,MD11G130…	13	MD15G1427500_novel07,MD15G1427500,MD03G1015000_novel01,MD02G1022300_novel05,MD03G1015000_novel03,MD15G1427500_novel04,MD08G1235900_novel01,MD08G1235900_novel05,MD08G1235900_novel03,MD02G1022300_novel04,MD11G1016200_novel01,MD08G1235900,MD02G1022300
GO:0004888	transmembrane signaling receptor activity	molecular_function	3.95e-08	7.1e-06	16	1839	57	33752	2	MD08G1190600,MD15G1377900	14	MD02G1114100,MD17G1096100,MD02G1174000,MD17G1096100_novel01,MD09G1069900_novel02,MD09G1069900_novel01,MD17G1096100_novel08,MD09G1070000,MD02G1114100_novel03,MD09G1069900,MD09G1070100_novel01,MD17G1096100_novel04,MD17G1096100_novel03,MD17G1096100_novel05
GO:0008152	metabolic process	biological_process	5.06e-08	8.69e-06	1031	1839	17010	33752	455	MD06G1132100_novel06,MD07G1252300_novel04,MD10G1259300_novel09,MD02G1003300,MD01G1095200_novel01,MD16G1111100,MD16G1020000,MD06G1055600_novel07,MD09G1108800_novel14,MD11G1307000_novel72,MD09G1000400_novel02,MD15G1115600_novel06,MD07G1006400_novel01,MD16G1029100,MD13G1024800_novel05,MD12G1246700_novel04,MD12G1018700_novel08,MD03G1129800_novel02,MD12G1009100_novel04,MD14G1094100,MD04G1155700_novel0…	576	MD05G1089900,MD11G1182100_novel08,MD07G1279400,MD16G1103200,MD13G1196500_novel02,MD01G1207700,MD16G1078200,MD08G1095500_novel07,MD06G1173400_novel03,MD02G1060500_novel02,MD14G1218000,MD03G1036600,MD06G1207500,MD14G1188600_novel01,MD02G1022300,MD17G1266100_novel02,MD06G1226700,MD02G1081700_novel01,MD16G1078200_novel01,MD07G1082900,MD00G1080000,MD02G1022300_novel04,MD02G1309800,MD12G1263200,MD06G10…
GO:0016597	amino acid binding	molecular_function	5.78e-08	8.78e-06	32	1839	200	33752	31	MD09G1231700_novel02,MD00G1009000_novel09,MD11G1307000_novel13,MD11G1307000_novel50,MD11G1307000_novel11,MD11G1307000_novel31,MD11G1307000_novel38,MD00G1009000_novel06,MD11G1307000_novel62,MD00G1009000_novel02,MD09G1231700_novel08,MD11G1307000_novel73,MD11G1307000_novel94,MD11G1307000_novel20,MD05G1003800_novel05,MD00G1009000_novel08,MD11G1307000_novel27,MD11G1307000_novel01,MD00G1009000_novel03,…	1	MD01G1124500_novel01
GO:0031406	carboxylic acid binding	molecular_function	5.78e-08	8.78e-06	32	1839	200	33752	31	MD11G1307000_novel50,MD09G1231700_novel02,MD00G1009000_novel09,MD11G1307000_novel13,MD00G1009000_novel06,MD11G1307000_novel62,MD00G1009000_novel02,MD11G1307000_novel11,MD11G1307000_novel31,MD11G1307000_novel38,MD11G1307000_novel27,MD09G1231700_novel08,MD11G1307000_novel73,MD11G1307000_novel94,MD11G1307000_novel20,MD05G1003800_novel05,MD00G1009000_novel08,MD11G1307000,MD11G1307000_novel80,MD11G130…	1	MD01G1124500_novel01
GO:0043177	organic acid binding	molecular_function	5.78e-08	8.78e-06	32	1839	200	33752	31	MD11G1307000_novel50,MD11G1307000_novel13,MD09G1231700_novel02,MD00G1009000_novel09,MD00G1009000_novel06,MD11G1307000_novel62,MD00G1009000_novel02,MD11G1307000_novel31,MD11G1307000_novel11,MD11G1307000_novel38,MD11G1307000_novel27,MD11G1307000_novel73,MD11G1307000_novel94,MD05G1003800_novel05,MD11G1307000_novel20,MD00G1009000_novel08,MD09G1231700_novel08,MD11G1307000_novel59,MD11G1307000_novel47,…	1	MD01G1124500_novel01
GO:0016740	transferase activity	molecular_function	6.17e-08	9.03e-06	474	1839	7033	33752	198	MD11G1307000,MD05G1100200_novel05,MD11G1307000_novel83,MD16G1054900_novel03,MD10G1273200_novel02,MD12G1097300_novel02,MD07G1136700_novel02,MD07G1072700_novel03,MD11G1307000_novel20,MD01G1070300_novel03,MD00G1006700_novel10,MD11G1307000_novel62,MD15G1010100,MD05G1329700_novel01,MD03G1029100_novel01,MD11G1139800,MD07G1157500,MD10G1068700_novel01,MD08G1190600,MD04G1112600_novel01,MD07G1157500_novel0…	276	MD15G1275800_novel02,MD00G1031100_novel13,MD09G1194900,MD05G1170500_novel01,MD13G1108000_novel10,MD15G1309900,MD05G1204900_novel01,MD13G1096800,MD09G1156900_novel02,MD09G1281300,MD13G1052700_novel01,MD13G1036100_novel04,MD13G1082500,MD10G1188400_novel01,MD12G1016200,MD03G1062000_novel01,MD09G1099700_novel01,MD15G1427500_novel07,MD07G1039700_novel01,MD02G1060500,MD02G1022300_novel05,MD03G1036600_n…
GO:0016758	transferase activity, transferring hexosyl groups	molecular_function	7.53e-08	1.06e-05	74	1839	714	33752	43	MD11G1307000_novel44,MD11G1307000,MD11G1307000_novel22,MD11G1307000_novel47,MD11G1307000_novel72,MD11G1307000_novel01,MD11G1307000_novel83,MD17G1099800_novel01,MD11G1307000_novel27,MD11G1307000_novel20,MD11G1307000_novel55,MD11G1307000_novel73,MD11G1307000_novel62,MD12G1114200,MD11G1307000_novel81,MD17G1125900_novel03,MD11G1307000_novel48,MD03G1029100_novel01,MD02G1319100_novel09,MD11G1307000_nov…	31	MD15G1427500_novel04,MD08G1235900_novel05,MD09G1062600_novel03,MD02G1022300_novel04,MD08G1235900_novel03,MD16G1078200_novel01,MD13G1082500,MD17G1089900,MD02G1022300,MD16G1078200,MD15G1427500_novel07,MD02G1060500_novel02,MD03G1036600,MD03G1015000_novel01,MD03G1036600_novel02,MD02G1060500,MD02G1022300_novel05,MD08G1235900_novel01,MD16G1078200_novel03,MD10G1289300,MD11G1016200_novel01,MD08G1235900,M…
GO:0044723	single-organism carbohydrate metabolic process	biological_process	3.04e-07	4.15e-05	88	1839	935	33752	54	MD13G1089600_novel05,MD11G1307000_novel27,MD12G1018700_novel02,MD11G1307000_novel20,MD11G1307000_novel73,MD11G1307000_novel55,MD11G1307000_novel22,MD11G1307000_novel47,MD11G1307000_novel72,MD11G1307000,MD11G1307000_novel44,MD11G1307000_novel83,MD17G1099800_novel01,MD11G1307000_novel01,MD12G1018700_novel03,MD12G1018800_novel01,MD16G1016800_novel08,MD11G1307000_novel81,MD11G1307000_novel62,MD11G130…	34	MD15G1269000_novel01,MD02G1022300,MD11G1028500_novel01,MD16G1078200_novel01,MD13G1082500,MD06G1226700,MD08G1235900_novel05,MD11G1028500,MD06G1131600_novel01,MD15G1427500_novel04,MD02G1022300_novel04,MD08G1235900_novel03,MD11G1028500_novel02,MD17G1007000_novel01,MD15G1427500_novel07,MD16G1078200,MD02G1060500,MD02G1022300_novel05,MD00G1040900,MD03G1015000_novel01,MD02G1060500_novel02,MD06G1037500_n…
GO:0015276	ligand-gated ion channel activity	molecular_function	8.05e-07	0.00010149	18	1839	87	33752	3	MD01G1070300_novel03,MD05G1119300_novel03,MD12G1113000_novel01	15	MD09G1069900_novel02,MD09G1069900_novel01,MD17G1096100_novel08,MD09G1070000,MD02G1114100_novel03,MD02G1114100,MD17G1096100,MD17G1096100_novel01,MD17G1096100_novel04,MD17G1096100_novel03,MD10G1122400,MD17G1096100_novel05,MD09G1062600_novel03,MD09G1069900,MD09G1070100_novel01
GO:0022834	ligand-gated channel activity	molecular_function	8.05e-07	0.00010149	18	1839	87	33752	3	MD01G1070300_novel03,MD12G1113000_novel01,MD05G1119300_novel03	15	MD17G1096100_novel01,MD17G1096100,MD02G1114100,MD02G1114100_novel03,MD09G1070000,MD17G1096100_novel08,MD09G1069900_novel01,MD09G1069900_novel02,MD09G1069900,MD09G1070100_novel01,MD09G1062600_novel03,MD17G1096100_novel05,MD10G1122400,MD17G1096100_novel03,MD17G1096100_novel04

## Sheet: 2 dpi vs 0 dpi
GO_accession	Description	Term_type	Over_represented_pValue	Corrected_pValue	DEG_item	DEG_list	Bg_item	Bg_list	up	Up_Gene_names	Down	Down_Gene_names
GO:0016491	oxidoreductase activity	molecular_function	4.09e-15	1.62e-11	315	2619	2628	33752	201	MD05G1111800_novel01,MD09G1030800_novel01,MD14G1094200_novel07,MD02G1105300,MD15G1032900_novel01,MD03G1116100_novel02,MD17G1034300_novel03,MD12G1009100_novel06,MD11G1092600_novel01,MD17G1034800_novel04,MD15G1373300_novel01,MD00G1112500_novel08,MD05G1088400_novel01,MD06G1185200_novel02,MD17G1034800_novel03,MD05G1143500_novel09,MD15G1205100_novel04,MD09G1030800_novel04,MD06G1108600_novel07,MD17G103…	114	MD09G1137100_novel01,MD07G1043700_novel01,MD01G1172500_novel01,MD09G1034400_novel05,MD10G1062000_novel02,MD12G1240900_novel01,MD07G1240700,MD08G1051400_novel01,MD01G1154100,MD02G1001200,MD15G1008100,MD15G1021500,MD03G1001100,MD16G1236400,MD16G1191300,MD15G1060200,MD12G1168100,MD13G1093200_novel03,MD06G1119300,MD08G1046500,MD01G1195200,MD17G1040100,MD01G1208300,MD08G1034200,MD13G1093200_novel02,MD…
GO:0055114	oxidation-reduction process	biological_process	8.45e-15	1.67e-11	319	2619	2688	33752	203	MD04G1155700,MD04G1064600_novel49,MD13G1116100,MD02G1105300_novel04,MD12G1178500,MD06G1160700,MD13G1061000_novel02,MD04G1064600_novel43,MD05G1143500_novel17,MD02G1020800_novel01,MD10G1268900_novel01,MD15G1205100,MD17G1218700_novel02,MD15G1436500,MD07G1238800,MD00G1148200_novel05,MD04G1155700_novel07,MD15G1181900_novel16,MD12G1228800_novel01,MD04G1064600_novel46,MD15G1219200_novel06,MD15G1373300,M…	116	MD15G1346200_novel01,MD16G1118600,MD03G1164000_novel05,MD16G1116100,MD02G1317800,MD09G1115300_novel01,MD06G1137500_novel01,MD09G1034400_novel04,MD07G1227800,MD08G1168600,MD11G1289300_novel01,MD15G1055000,MD03G1125200_novel01,MD16G1157500,MD07G1087300,MD05G1306200_novel01,MD03G1242000_novel02,MD06G1174000,MD04G1224200_novel02,MD13G1090400,MD13G1261500,MD03G1125200,MD17G1003500,MD09G1154700_novel01…
GO:0003824	catalytic activity	molecular_function	3.74e-14	4.94e-11	1484	2619	16813	33752	789	MD06G1173800_novel01,MD14G1182300_novel09,MD06G1108600_novel06,MD02G1273500_novel01,MD01G1070300_novel04,MD03G1163600_novel21,MD14G1094300_novel03,MD07G1111800,MD05G1043200_novel07,MD08G1080000,MD15G1050100_novel03,MD15G1181900_novel04,MD15G1390500_novel06,MD14G1237000_novel01,MD16G1029100_novel03,MD06G1043600_novel02,MD03G1029100_novel01,MD04G1064600_novel09,MD05G1281300_novel05,MD04G1064600_nov…	695	MD08G1243400,MD15G1301800,MD05G1055900_novel01,MD10G1288500,MD09G1054200,MD13G1078600,MD00G1037100,MD02G1022300,MD16G1203100_novel01,MD01G1045300,MD01G1229100,MD13G1285100_novel01,MD07G1289200,MD05G1071900_novel02,MD07G1299900_novel01,MD02G1093500,MD02G1079400,MD06G1231600,MD14G1080600_novel01,MD07G1048200_novel15,MD02G1152800,MD07G1279400,MD11G1032900_novel01,MD10G1157900,MD13G1025100_novel03,MD…
GO:0048037	cofactor binding	molecular_function	2.4e-13	2.37e-10	180	2619	1334	33752	134	MD04G1064600_novel49,MD12G1181900,MD04G1155700,MD04G1159900,MD01G1219500_novel07,MD04G1155700_novel09,MD17G1287500_novel01,MD12G1246700_novel06,MD10G1268900_novel01,MD10G1283500_novel02,MD05G1221200_novel14,MD05G1143500_novel17,MD04G1064600_novel43,MD07G1129000_novel08,MD02G1020800_novel01,MD06G1113700_novel01,MD04G1155700_novel07,MD05G1179800_novel02,MD04G1159900_novel06,MD04G1064600_novel46,MD1…	46	MD14G1242700_novel01,MD10G1036200,MD03G1288200_novel01,MD16G1103000_novel01,MD15G1021500_novel01,MD09G1034400_novel04,MD15G1309900,MD09G1211600,MD17G1198700_novel05,MD07G1087300,MD16G1157500,MD06G1174000,MD04G1224200_novel02,MD13G1102800,MD07G1129000,MD05G1230600,MD09G1154700_novel01,MD09G1054200,MD11G1161800,MD04G1224200_novel01,MD08G1046500,MD01G1195200,MD09G1034400,MD04G1064600_novel27,MD05G12…
GO:0044699	single-organism process	biological_process	1.62e-12	1.28e-09	1077	2619	11794	33752	561	MD13G1169000,MD14G1196000,MD03G1251500,MD15G1335500_novel03,MD05G1043200_novel02,MD17G1193400_novel06,MD03G1137000_novel49,MD03G1112700_novel08,MD11G1231000,MD08G1043100,MD01G1227900_novel05,MD15G1357900_novel02,MD11G1307000_novel09,MD06G1186000,MD16G1056700,MD02G1315400_novel02,MD10G1139500_novel05,MD12G1010500_novel02,MD17G1034800_novel19,MD16G1029100_novel05,MD04G1064600_novel19,MD10G1055700,M…	516	MD12G1180300_novel07,MD12G1008100_novel07,MD11G1003100,MD14G1016200,MD16G1076000,MD07G1292800_novel01,MD05G1278600,MD15G1348000_novel01,MD06G1131600_novel02,MD14G1211000,MD07G1112300_novel01,MD07G1087100,MD14G1124200,MD15G1337600,MD11G1021400,MD17G1191800,MD12G1120300,MD05G1273100_novel03,MD17G1161300_novel04,MD02G1195400,MD02G1082000_novel01,MD10G1257300,MD07G1273000_novel01,MD11G1041800_novel01…
GO:0016616	oxidoreductase activity, acting on the CH-OH group of donors, NAD or NADP as acceptor	molecular_function	1.28e-10	7.84e-08	93	2619	598	33752	72	MD05G1143500_novel10,MD05G1143500_novel05,MD11G1190800_novel06,MD04G1064600_novel19,MD14G1094200_novel07,MD06G1108600_novel06,MD17G1034800_novel11,MD05G1143500_novel21,MD15G1181900_novel17,MD04G1064600_novel09,MD09G1017200_novel02,MD15G1181900_novel10,MD04G1064600_novel05,MD04G1064600_novel48,MD17G1034800_novel04,MD05G1088400,MD02G1194500_novel01,MD10G1143400,MD15G1181900_novel04,MD05G1088400_nov…	21	MD09G1137100_novel01,MD05G1230600,MD09G1034400_novel05,MD08G1076800,MD12G1240900_novel01,MD09G1154700_novel01,MD00G1005700,MD15G1008100,MD11G1161800,MD04G1224200_novel01,MD08G1046500,MD01G1195200,MD09G1034400,MD03G1288200_novel01,MD03G1169200,MD15G1227900,MD09G1034400_novel04,MD07G1087300,MD16G1157500,MD04G1224200_novel02,MD07G1129000
GO:0016614	oxidoreductase activity, acting on CH-OH group of donors	molecular_function	1.39e-10	7.84e-08	95	2619	617	33752	73	MD07G1194900_novel01,MD17G1034800_novel19,MD17G1034800_novel13,MD05G1088400_novel06,MD17G1034800,MD05G1143500_novel20,MD05G1143500_novel01,MD05G1143500_novel13,MD04G1213800_novel02,MD05G1143500_novel15,MD15G1181900_novel16,MD12G1228800_novel01,MD17G1034800_novel18,MD04G1064600_novel46,MD05G1143500_novel22,MD04G1064600_novel11,MD06G1108600,MD04G1064600_novel40,MD05G1143500_novel19,MD09G1017200,MD1…	22	MD07G1087300,MD16G1157500,MD07G1129000,MD04G1224200_novel02,MD09G1034400_novel04,MD15G1227900,MD03G1169200,MD09G1034400,MD08G1046500,MD01G1195200,MD03G1288200_novel01,MD15G1008100,MD00G1005700,MD04G1224200_novel01,MD11G1161800,MD16G1265300_novel01,MD09G1154700_novel01,MD12G1240900_novel01,MD09G1137100_novel01,MD08G1076800,MD05G1230600,MD09G1034400_novel05
GO:0050662	coenzyme binding	molecular_function	1.63e-10	8.03e-08	139	2619	1035	33752	102	MD04G1064600_novel44,MD04G1064600_novel38,MD01G1219500_novel05,MD06G1113700_novel03,MD04G1213800_novel06,MD05G1143500_novel20,MD05G1143500_novel01,MD04G1159900_novel02,MD17G1032700,MD04G1213800_novel02,MD05G1143500_novel15,MD17G1034800_novel19,MD04G1159900_novel03,MD17G1034800_novel13,MD04G1064600_novel11,MD05G1143500_novel22,MD06G1108600,MD06G1108600_novel02,MD04G1159900_novel01,MD04G1159900_nov…	37	MD05G1230600_novel04,MD04G1064600_novel27,MD09G1034400,MD08G1046500,MD01G1195200,MD06G1148800_novel01,MD14G1244800,MD14G1002500_novel01,MD15G1227900,MD03G1169200,MD12G1240900_novel01,MD05G1133000,MD07G1043700_novel01,MD08G1076800,MD10G1062000_novel02,MD09G1034400_novel05,MD09G1137100_novel01,MD15G1021500,MD15G1008100,MD00G1005700,MD06G1096300_novel03,MD16G1265300_novel01,MD03G1288200_novel01,MD10…
GO:0004553	hydrolase activity, hydrolyzing O-glycosyl compounds	molecular_function	4.05e-09	1.57e-06	90	2619	622	33752	41	MD02G1259600_novel03,MD03G1072400_novel01,MD02G1259600_novel12,MD14G1017700_novel02,MD12G1097300_novel02,MD04G1197900,MD01G1158000_novel12,MD15G1221000,MD02G1079200,MD02G1079200_novel11,MD02G1079200_novel07,MD02G1079200_novel05,MD02G1079200_novel03,MD02G1259600_novel07,MD02G1079200_novel01,MD02G1259600_novel13,MD01G1158000,MD14G1017700_novel07,MD11G1027500_novel03,MD11G1027500_novel01,MD15G120680…	49	MD08G1014300,MD03G1189600_novel01,MD08G1250900_novel01,MD17G1089900,MD01G1045300,MD08G1023600,MD07G1060900,MD15G1312700,MD13G1162000,MD16G1043700_novel03,MD16G1043700,MD15G1365200,MD13G1078600,MD07G1043500_novel01,MD13G1042700,MD11G1008900_novel01,MD06G1006900,MD06G1229100,MD08G1006000,MD10G1077100,MD13G1104700,MD05G1342500_novel02,MD11G1008900,MD08G1028100,MD01G1158000_novel09,MD08G1023600_novel…
GO:0016798	hydrolase activity, acting on glycosyl bonds	molecular_function	4.37e-09	1.57e-06	95	2619	670	33752	42	MD14G1017700_novel07,MD11G1027500_novel03,MD11G1027500_novel01,MD15G1206800,MD09G1193900_novel02,MD03G1144400,MD02G1079200_novel07,MD02G1079200_novel05,MD02G1079200_novel03,MD02G1259600_novel07,MD01G1158000,MD02G1259600_novel13,MD02G1079200_novel01,MD06G1199600_novel01,MD01G1158000_novel12,MD15G1221000,MD02G1079200,MD02G1079200_novel11,MD02G1259600_novel03,MD03G1072400_novel01,MD02G1259600_novel1…	53	MD08G1006000,MD10G1077100,MD13G1104700,MD11G1008900,MD08G1028100,MD05G1342500_novel02,MD08G1023600_novel01,MD01G1158000_novel09,MD13G1078600,MD13G1042700,MD07G1043500_novel01,MD11G1008900_novel01,MD14G1208600_novel01,MD06G1229100,MD06G1006900,MD01G1045300,MD08G1023600,MD15G1312700,MD07G1060900,MD13G1162000,MD06G1199600_novel11,MD16G1043700_novel03,MD16G1043700,MD15G1365200,MD08G1014300,MD08G12509…
GO:0004420	hydroxymethylglutaryl-CoA reductase (NADPH) activity	molecular_function	8.22e-09	2.71e-06	14	2619	29	33752	13	MD05G1143500_novel17,MD05G1143500_novel05,MD10G1268900_novel01,MD05G1143500_novel10,MD05G1143500_novel01,MD05G1143500_novel22,MD05G1143500_novel20,MD05G1143500_novel13,MD05G1143500_novel21,MD10G1143400,MD05G1143500_novel09,MD05G1143500_novel19,MD05G1143500_novel15	1	MD15G1227900
GO:0008152	metabolic process	biological_process	1.01e-08	3.06e-06	1454	2619	17010	33752	774	MD15G1087000_novel01,MD13G1106800,MD17G1032700,MD12G1146300_novel01,MD11G1019500_novel01,MD11G1274200,MD04G1183000_novel01,MD05G1115800_novel02,MD02G1084100,MD03G1267900_novel01,MD08G1218900,MD01G1070300_novel03,MD02G1261100_novel05,MD03G1282400,MD15G1096900_novel02,MD09G1108800_novel08,MD01G1095200_novel01,MD02G1259600_novel01,MD06G1108600_novel02,MD09G1000400_novel09,MD11G1027500_novel02,MD14G1…	680	MD15G1168500,MD06G1066000,MD12G1051100_novel04,MD06G1148800_novel01,MD04G1092800_novel01,MD14G1134100_novel06,MD02G1012000,MD04G1208500_novel05,MD11G1059400_novel03,MD09G1116100,MD08G1242000_novel02,MD10G1231800,MD04G1045300,MD15G1221400_novel02,MD15G1184000,MD00G1005700,MD01G1208700_novel01,MD15G1284400,MD14G1008000_novel02,MD07G1109400_novel05,MD06G1037500_novel03,MD13G1285100,MD15G1105700,MD10…
GO:0044710	single-organism metabolic process	biological_process	3.67e-08	1.04e-05	610	2619	6526	33752	346	MD09G1017200_novel02,MD07G1282000,MD05G1088400,MD08G1058800_novel09,MD16G1056700_novel04,MD10G1055700,MD11G1192000_novel05,MD16G1029100_novel05,MD00G1171800_novel05,MD04G1064600_novel19,MD07G1282000_novel02,MD04G1069200_novel01,MD06G1160700_novel01,MD13G1018500_novel02,MD15G1205100_novel01,MD11G1274100_novel01,MD11G1197900_novel01,MD15G1251700_novel10,MD17G1034800_novel07,MD01G1036500,MD11G130700…	264	MD05G1133000,MD11G1182100_novel04,MD08G1235900_novel05,MD05G1201000,MD05G1026000_novel01,MD15G1152700,MD03G1190400_novel05,MD15G1254600,MD07G1273000_novel01,MD08G1076800,MD00G1005700,MD11G1182100_novel03,MD13G1212100_novel01,MD07G1109400_novel05,MD06G1037500_novel03,MD15G1275800_novel03,MD06G1096300_novel03,MD13G1285100,MD15G1123200_novel03,MD09G1116100,MD14G1211000,MD15G1348000_novel01,MD06G1131…
GO:0005975	carbohydrate metabolic process	biological_process	3.84e-07	9.69e-05	183	2619	1674	33752	92	MD17G1032000_novel01,MD11G1307000_novel20,MD11G1307000_novel04,MD11G1307000_novel62,MD08G1101700,MD02G1079200_novel06,MD11G1307000_novel47,MD11G1027500_novel02,MD02G1259600_novel01,MD11G1307000_novel13,MD11G1307000_novel98,MD11G1307000_novel09,MD17G1137400_novel05,MD06G1120700_novel01,MD03G1144400_novel02,MD11G1027500_novel03,MD17G1180600_novel02,MD14G1094200_novel07,MD00G1171800_novel05,MD11G118…	91	MD06G1113000_novel03,MD11G1027500_novel10,MD09G1109300,MD07G1232600,MD05G1348300,MD06G1226700,MD06G1131600_novel02,MD05G1278600,MD03G1268800,MD14G1128000,MD15G1194000_novel06,MD03G1005900,MD11G1028500_novel01,MD13G1078600_novel02,MD15G1089400,MD12G1215200,MD14G1134100_novel06,MD15G1427500,MD14G1024500,MD06G1037500_novel05,MD11G1133400_novel07,MD11G1315900,MD08G1006000,MD09G1253100_novel01,MD08G12…
GO:0016705	oxidoreductase activity, acting on paired donors, with incorporation or reduction of molecular oxygen	molecular_function	3.95e-07	9.69e-05	51	2619	316	33752	28	MD13G1116100_novel01,MD06G1213500_novel02,MD11G1274100_novel07,MD16G1056700,MD11G1274100_novel01,MD12G1057600,MD13G1284800_novel04,MD11G1274200,MD15G1251500,MD06G1213500,MD14G1224400_novel01,MD14G1019500,MD15G1032900_novel01,MD15G1436500,MD07G1238800,MD12G1057600_novel01,MD07G1006100,MD13G1118500,MD16G1103600,MD16G1056700_novel04,MD16G1056700_novel01,MD13G1116100,MD08G1039800,MD08G1090000_novel01…	23	MD02G1031400,MD15G1082600,MD17G1100800,MD17G1167200,MD06G1096300_novel03,MD14G1210700,MD01G1154100,MD09G1181200,MD14G1224900,MD05G1133000,MD06G1201700,MD16G1116100,MD11G1049600,MD16G1118600_novel01,MD17G1167200_novel01,MD16G1118600,MD06G1119300,MD07G1043700_novel01,MD08G1076800,MD07G1279400,MD07G1273000_novel01,MD01G1172500_novel01,MD10G1157900
GO:0022857	transmembrane transporter activity	molecular_function	4.17e-07	9.69e-05	185	2619	1697	33752	90	MD04G1068900_novel10,MD02G1042800_novel08,MD04G1018100_novel01,MD01G1032800_novel09,MD02G1042800_novel05,MD09G1001000_novel01,MD06G1216900_novel02,MD07G1189900_novel03,MD16G1109500_novel02,MD05G1069100_novel04,MD01G1070300,MD03G1161400_novel07,MD04G1039400_novel04,MD02G1042800_novel02,MD12G1120800_novel01,MD12G1057600,MD05G1069100_novel03,MD03G1259900,MD05G1242300_novel02,MD10G1217000,MD12G112080…	95	MD01G1206300,MD11G1009700,MD17G1161300_novel02,MD02G1181300,MD07G1292700_novel01,MD09G1247300_novel08,MD07G1279400,MD11G1153500,MD08G1177400_novel03,MD03G1218000_novel01,MD11G1068000,MD17G1096100,MD13G1213400,MD04G1120400_novel01,MD05G1326100_novel01,MD17G1056400,MD05G1299700,MD03G1161400_novel11,MD05G1306200_novel01,MD13G1135300,MD17G1161300,MD17G1240200_novel07,MD13G1117000_novel03,MD17G1096100…
GO:0006811	ion transport	biological_process	1e-06	0.00019867	160	2619	1427	33752	71	MD12G1057600_novel01,MD12G1113000,MD03G1259900_novel01,MD10G1337900_novel01,MD12G1113000_novel08,MD07G1189900_novel13,MD09G1035900_novel04,MD07G1186700_novel02,MD02G1255400,MD12G1010500_novel02,MD03G1296900_novel01,MD12G1206600_novel07,MD05G1242300,MD01G1070300_novel03,MD17G1037500_novel01,MD12G1206600_novel05,MD09G1035900_novel05,MD10G1337900_novel05,MD00G1051300_novel02,MD05G1252900,MD16G118970…	89	MD09G1247300_novel12,MD03G1094200_novel01,MD05G1326000,MD17G1161300_novel06,MD13G1087400,MD05G1050600_novel01,MD16G1140300_novel03,MD07G1292800_novel01,MD01G1195200,MD16G1140300_novel06,MD15G1139800,MD17G1161300_novel04,MD09G1140300_novel02,MD01G1225400,MD13G1117000,MD00G1189000,MD05G1360600,MD07G1295900,MD09G1140300,MD03G1169200,MD10G1122400,MD09G1247300,MD12G1222200,MD09G1140300_novel01,MD08G10…
GO:0008509	anion transmembrane transporter activity	molecular_function	9.26e-07	0.00019867	33	2619	171	33752	22	MD03G1259900_novel01,MD07G1189900_novel01,MD07G1189900_novel07,MD12G1010500_novel03,MD12G1057600_novel01,MD07G1189900,MD03G1259900_novel05,MD07G1189900_novel03,MD05G1069100_novel04,MD03G1259900,MD12G1010500_novel01,MD12G1010500_novel02,MD01G1164100_novel02,MD16G1189700_novel10,MD16G1189700_novel09,MD03G1259900_novel02,MD07G1189900_novel13,MD12G1057600,MD07G1189900_novel09,MD10G1080000_novel03,MD0…	11	MD11G1009700,MD15G1203800_novel01,MD08G1177400_novel03,MD08G1168400,MD03G1135100,MD13G1117000,MD01G1225400,MD07G1295900,MD03G1006600,MD13G1117000_novel03,MD09G1145000_novel01
GO:0005215	transporter activity	molecular_function	9.84e-07	0.00019867	211	2619	1993	33752	98	MD11G1081100_novel01,MD01G1070300,MD05G1069100_novel04,MD07G1189900_novel03,MD06G1216900_novel02,MD16G1109500_novel02,MD09G1001000_novel01,MD01G1032800_novel09,MD02G1042800_novel05,MD04G1018100_novel01,MD02G1042800_novel08,MD10G1153900_novel01,MD04G1068900_novel10,MD05G1238900,MD12G1120800,MD10G1217000,MD05G1242300_novel02,MD05G1069100_novel03,MD03G1259900,MD12G1120800_novel01,MD12G1057600,MD02G1…	113	MD05G1326100_novel01,MD04G1120400_novel01,MD13G1213400,MD17G1096100,MD11G1068000,MD03G1218000_novel01,MD13G1131800_novel05,MD09G1247300_novel08,MD08G1177400_novel03,MD11G1153500,MD07G1279400,MD07G1292700_novel01,MD15G1035100,MD02G1181300,MD15G1102300,MD17G1161300_novel02,MD01G1206300,MD11G1009700,MD17G1096100_novel04,MD13G1117000_novel03,MD13G1131800_novel04,MD17G1161300,MD17G1240200_novel07,MD13…
GO:0009341	beta-galactosidase complex	cellular_component	1.42e-06	0.00026708	14	2619	42	33752	10	MD15G1221000,MD02G1079200_novel02,MD02G1079200_novel07,MD09G1193900_novel02,MD02G1079200_novel01,MD02G1079200,MD02G1079200_novel06,MD15G1206800,MD09G1193900_novel08,MD02G1079200_novel03	4	MD11G1133400,MD08G1023600,MD08G1028100,MD09G1192500
GO:0004565	beta-galactosidase activity	molecular_function	1.98e-06	0.00035583	14	2619	43	33752	10	MD02G1079200_novel07,MD15G1221000,MD02G1079200_novel02,MD15G1206800,MD02G1079200_novel06,MD02G1079200_novel03,MD09G1193900_novel08,MD02G1079200,MD02G1079200_novel01,MD09G1193900_novel02	4	MD08G1023600,MD11G1133400,MD08G1028100,MD09G1192500
GO:0015925	galactosidase activity	molecular_function	2.92e-06	0.00050235	15	2619	50	33752	10	MD02G1079200,MD02G1079200_novel01,MD09G1193900_novel02,MD15G1206800,MD02G1079200_novel06,MD02G1079200_novel03,MD09G1193900_novel08,MD15G1221000,MD02G1079200_novel02,MD02G1079200_novel07	5	MD07G1232600,MD08G1028100,MD09G1192500,MD11G1133400,MD08G1023600
GO:0016597	amino acid binding	molecular_function	4.53e-06	0.00068837	35	2619	200	33752	33	MD12G1108700,MD00G1009000_novel06,MD05G1088400_novel06,MD05G1003800_novel04,MD00G1009000_novel08,MD15G1145900_novel02,MD11G1307000_novel02,MD11G1307000_novel73,MD15G1145900_novel01,MD11G1307000_novel13,MD11G1307000_novel11,MD00G1009000_novel10,MD09G1231700_novel05,MD11G1307000_novel50,MD05G1088400_novel01,MD05G1088400,MD09G1231700,MD11G1307000_novel59,MD00G1009000_novel02,MD11G1307000_novel57,MD0…	2	MD01G1124500_novel01,MD11G1226300_novel01
GO:0031406	carboxylic acid binding	molecular_function	4.53e-06	0.00068837	35	2619	200	33752	33	MD11G1307000_novel13,MD11G1307000_novel11,MD00G1009000_novel10,MD09G1231700_novel05,MD05G1088400_novel01,MD11G1307000_novel50,MD11G1307000_novel02,MD11G1307000_novel73,MD15G1145900_novel01,MD05G1003800_novel04,MD00G1009000_novel08,MD15G1145900_novel02,MD12G1108700,MD00G1009000_novel06,MD05G1088400_novel06,MD00G1009000_novel09,MD11G1307000_novel47,MD11G1307000_novel78,MD05G1003800_novel07,MD11G130…	2	MD01G1124500_novel01,MD11G1226300_novel01
GO:0043177	organic acid binding	molecular_function	4.53e-06	0.00068837	35	2619	200	33752	33	MD11G1307000_novel13,MD11G1307000_novel11,MD00G1009000_novel10,MD09G1231700_novel05,MD11G1307000_novel50,MD05G1088400_novel01,MD11G1307000_novel02,MD11G1307000_novel73,MD15G1145900_novel01,MD05G1003800_novel04,MD00G1009000_novel08,MD15G1145900_novel02,MD12G1108700,MD00G1009000_novel06,MD05G1088400_novel06,MD00G1009000_novel09,MD11G1307000_novel47,MD11G1307000_novel78,MD05G1003800_novel07,MD11G130…	2	MD01G1124500_novel01,MD11G1226300_novel01
GO:0006468	protein phosphorylation	biological_process	8.94e-06	0.0012814	235	2619	2328	33752	123	MD07G1199400,MD15G1253700_novel05,MD08G1115500_novel06,MD03G1161400_novel14,MD04G1183000_novel06,MD09G1094400_novel01,MD03G1163600_novel17,MD00G1006700_novel16,MD13G1024800_novel06,MD01G1195700_novel03,MD13G1024800_novel04,MD00G1105400,MD06G1186000_novel03,MD15G1010100,MD15G1139900_novel01,MD12G1115300_novel02,MD15G1139900_novel09,MD10G1273600_novel01,MD13G1036100_novel03,MD13G1286000_novel02,MD1…	112	MD03G1080800,MD04G1112600_novel15,MD17G1266000_novel01,MD10G1215200,MD17G1155400_novel03,MD16G1057000_novel02,MD09G1236700_novel03,MD02G1254300_novel01,MD02G1194600,MD07G1237300_novel01,MD00G1111700,MD09G1099700_novel01,MD07G1251900,MD07G1043500_novel01,MD09G1048900,MD14G1119800_novel01,MD15G1076300,MD16G1097000,MD16G1060500,MD12G1076900,MD10G1326000_novel01,MD16G1236700,MD02G1022200_novel06,MD07…
GO:0005216	ion channel activity	molecular_function	1e-05	0.0012814	46	2619	305	33752	14	MD01G1070300_novel04,MD14G1125900_novel11,MD01G1070300,MD16G1189700_novel09,MD14G1243200_novel15,MD07G1186700_novel02,MD14G1243200_novel07,MD16G1189700_novel10,MD01G1222100_novel04,MD12G1113000_novel01,MD07G1292500_novel02,MD14G1243200_novel23,MD14G1243200_novel13,MD01G1070300_novel03	32	MD15G1178200,MD09G1247300_novel12,MD17G1096100_novel08,MD09G1069900,MD17G1096100_novel03,MD09G1247300_novel09,MD03G1183800,MD07G1292700_novel01,MD01G1079600_novel03,MD09G1247300_novel08,MD17G1240200_novel05,MD03G1218000_novel01,MD17G1096100,MD07G1292800_novel01,MD03G1183700,MD17G1056400,MD14G1243200_novel14,MD05G1299700,MD09G1061000_novel01,MD09G1070100_novel01,MD17G1096100_novel05,MD15G1178200_n…
GO:0015267	channel activity	molecular_function	1e-05	0.0012814	46	2619	305	33752	14	MD07G1292500_novel02,MD12G1113000_novel01,MD14G1243200_novel07,MD01G1222100_novel04,MD16G1189700_novel10,MD07G1186700_novel02,MD14G1243200_novel15,MD16G1189700_novel09,MD01G1070300_novel03,MD14G1243200_novel13,MD14G1243200_novel23,MD01G1070300,MD14G1125900_novel11,MD01G1070300_novel04	32	MD15G1178200_novel01,MD17G1096100_novel05,MD09G1070100_novel01,MD09G1061000_novel01,MD05G1299700,MD14G1243200_novel14,MD17G1056400,MD16G1264100,MD10G1122400,MD09G1247300,MD01G1079600_novel02,MD09G1145000_novel01,MD17G1096100_novel04,MD09G1070000,MD09G1069900_novel02,MD17G1240200_novel07,MD09G1247300_novel11,MD17G1096100_novel03,MD09G1069900,MD17G1096100_novel08,MD09G1247300_novel12,MD15G1178200,M…
GO:0022803	passive transmembrane transporter activity	molecular_function	1e-05	0.0012814	46	2619	305	33752	14	MD01G1070300,MD14G1125900_novel11,MD01G1070300_novel04,MD14G1243200_novel15,MD16G1189700_novel09,MD07G1292500_novel02,MD12G1113000_novel01,MD14G1243200_novel07,MD16G1189700_novel10,MD01G1222100_novel04,MD07G1186700_novel02,MD14G1243200_novel13,MD14G1243200_novel23,MD01G1070300_novel03	32	MD17G1096100_novel08,MD09G1247300_novel12,MD15G1178200,MD17G1096100_novel03,MD09G1069900,MD03G1218000_novel01,MD17G1240200_novel05,MD09G1247300_novel08,MD01G1079600_novel03,MD07G1292700_novel01,MD09G1247300_novel09,MD03G1183800,MD03G1183700,MD07G1292800_novel01,MD17G1096100,MD09G1061000_novel01,MD05G1299700,MD14G1243200_novel14,MD17G1056400,MD15G1178200_novel01,MD17G1096100_novel05,MD09G1070100_n…
GO:0022838	substrate-specific channel activity	molecular_function	1e-05	0.0012814	46	2619	305	33752	14	MD14G1125900_novel11,MD01G1070300,MD01G1070300_novel04,MD01G1070300_novel03,MD14G1243200_novel13,MD14G1243200_novel23,MD14G1243200_novel07,MD16G1189700_novel10,MD01G1222100_novel04,MD12G1113000_novel01,MD07G1292500_novel02,MD07G1186700_novel02,MD14G1243200_novel15,MD16G1189700_novel09	32	MD17G1096100,MD07G1292800_novel01,MD03G1183700,MD03G1218000_novel01,MD07G1292700_novel01,MD09G1247300_novel09,MD03G1183800,MD09G1247300_novel08,MD01G1079600_novel03,MD17G1240200_novel05,MD17G1096100_novel03,MD09G1069900,MD15G1178200,MD09G1247300_novel12,MD17G1096100_novel08,MD17G1096100_novel04,MD09G1070000,MD09G1145000_novel01,MD01G1079600_novel02,MD09G1247300,MD16G1264100,MD10G1122400,MD09G1069…

## Sheet: 5 dpi vs 0 dpi
GO_accession	Description	Term_type	Over_represented_pValue	Corrected_pValue	DEG_item	DEG_list	Bg_item	Bg_list	up	Up_Gene_names	Down	Down_Gene_names
GO:0055114	oxidation-reduction process	biological_process	5.36e-30	2.12e-26	456	3296	2688	33752	361	MD15G1373300_novel01,MD02G1302900,MD10G1014500_novel09,MD13G1116100,MD08G1242900,MD02G1257400_novel02,MD10G1259300_novel14,MD07G1041600,MD00G1148200_novel02,MD05G1135500_novel09,MD11G1192000,MD17G1048300_novel05,MD06G1146700_novel01,MD03G1108200_novel01,MD11G1190800_novel04,MD09G1258100,MD17G1106300_novel01,MD06G1081900_novel03,MD10G1328100_novel02,MD05G1088400_novel07,MD07G1261900,MD01G1195400_n…	95	MD04G1083900,MD08G1250800,MD07G1043700_novel01,MD14G1002500_novel03,MD02G1317800,MD16G1091000_novel01,MD13G1026500,MD09G1110500_novel01,MD08G1066200,MD15G1172800,MD06G1128500_novel03,MD06G1128500_novel02,MD11G1182100_novel04,MD11G1182100_novel02,MD13G1274600,MD06G1119300,MD12G1056000_novel01,MD15G1172800_novel01,MD11G1182100_novel06,MD17G1167100,MD12G1125600,MD05G1131800,MD16G1118600,MD01G1154100…
GO:0016491	oxidoreductase activity	molecular_function	7.13e-28	1.41e-24	442	3296	2628	33752	350	MD02G1303800_novel01,MD13G1072100_novel02,MD11G1192000_novel01,MD01G1174400_novel01,MD12G1113000_novel01,MD15G1386100_novel02,MD16G1056700_novel05,MD09G1017200,MD13G1011200_novel01,MD00G1080800,MD00G1013000_novel02,MD11G1274100_novel07,MD10G1052800_novel01,MD14G1019500,MD05G1334200_novel03,MD11G1092600_novel02,MD06G1146700,MD15G1294200_novel01,MD09G1017200_novel02,MD07G1194900_novel01,MD11G119080…	92	MD15G1082600,MD17G1167200,MD14G1002500_novel02,MD06G1163300_novel02,MD06G1148800_novel01,MD05G1003800_novel02,MD08G1034200,MD06G1166400,MD10G1259300_novel10,MD02G1079400,MD17G1003500,MD16G1118600_novel01,MD06G1137500_novel01,MD17G1107800,MD17G1033400,MD06G1201700,MD08G1051600_novel01,MD03G1277900_novel01,MD07G1240700,MD13G1274600,MD02G1281300_novel02,MD11G1182100_novel02,MD11G1182100_novel04,MD06…
GO:0003824	catalytic activity	molecular_function	3.05e-23	4.03e-20	1906	3296	16813	33752	1286	MD04G1154400,MD08G1124700_novel01,MD00G1013300_novel01,MD02G1084400,MD04G1034400,MD11G1182100_novel11,MD04G1204000_novel03,MD11G1307000_novel78,MD15G1162400_novel07,MD04G1180100,MD15G1329000,MD00G1145300_novel01,MD09G1030800_novel04,MD06G1028700,MD04G1204200_novel13,MD02G1138600,MD13G1231400_novel01,MD04G1235000_novel02,MD13G1156800_novel05,MD09G1280400,MD13G1011200,MD11G1092600,MD10G1085800,MD05…	620	MD02G1012000,MD11G1016200_novel01,MD15G1089400,MD13G1075000,MD03G1196100,MD17G1262500_novel01,MD07G1289200,MD16G1132100_novel05,MD11G1027500_novel10,MD03G1285800_novel11,MD16G1017200,MD13G1116600_novel01,MD17G1034100_novel01,MD10G1090900_novel05,MD02G1081700_novel01,MD09G1283000,MD07G1221900,MD08G1168600,MD05G1305600_novel04,MD03G1137000_novel10,MD10G1157900,MD06G1021300_novel02,MD12G1255700_nove…
GO:0016705	oxidoreductase activity, acting on paired donors, with incorporation or reduction of molecular oxygen	molecular_function	1.36e-18	1.08e-15	87	3296	316	33752	66	MD07G1041600,MD01G1219500_novel01,MD04G1002500_novel01,MD16G1103600,MD11G1171100,MD08G1242900,MD13G1116100,MD15G1436500,MD04G1002500_novel03,MD15G1028700,MD07G1006100,MD01G1219500_novel03,MD04G1002500_novel06,MD06G1146700_novel01,MD15G1028400,MD14G1019500,MD12G1057600,MD05G1262600,MD06G1146700,MD01G1219500_novel07,MD06G1081900_novel03,MD11G1274100_novel01,MD12G1057600_novel01,MD05G1111800,MD05G11…	21	MD07G1043700_novel01,MD16G1118600_novel01,MD07G1273000_novel01,MD07G1279400,MD16G1116100,MD06G1163300_novel02,MD15G1082600,MD00G1036100,MD17G1167200,MD05G1133000,MD17G1100800,MD06G1081900,MD11G1049600,MD06G1119300,MD06G1201700,MD08G1027400,MD10G1157900,MD01G1154100,MD16G1118600,MD15G1082600_novel01,MD15G1082600_novel04
GO:0048037	cofactor binding	molecular_function	1.42e-16	9.36e-14	231	3296	1334	33752	205	MD08G1088400,MD16G1191900,MD17G1034800_novel18,MD16G1111100_novel06,MD17G1264900_novel02,MD16G1257600,MD15G1050100_novel02,MD15G1096900_novel06,MD06G1036600,MD00G1013000,MD04G1004900,MD09G1030800_novel01,MD07G1041600_novel01,MD16G1164100_novel05,MD04G1160100_novel01,MD15G1050100,MD09G1280300,MD13G1164300_novel02,MD04G1213800_novel01,MD05G1143500_novel02,MD17G1034800_novel14,MD17G1287500_novel01,M…	26	MD07G1129000_novel02,MD14G1237000_novel05,MD15G1309900,MD05G1131800,MD14G1002500_novel03,MD07G1043700_novel01,MD08G1231400,MD13G1102800,MD13G1274600,MD06G1193900,MD14G1242700_novel02,MD05G1230600,MD05G1133000,MD00G1009300_novel01,MD16G1177200_novel01,MD16G1000400,MD17G1033400,MD11G1161800,MD05G1237500_novel02,MD14G1002500_novel01,MD14G1002500_novel02,MD14G1242700_novel01,MD01G1195200,MD05G1003800…
GO:0020037	heme binding	molecular_function	1.48e-15	8.34e-13	93	3296	386	33752	67	MD00G1018800,MD00G1018800_novel01,MD11G1274100_novel01,MD00G1018700,MD14G1019500,MD15G1294200_novel01,MD05G1262600,MD11G1192000_novel05,MD06G1146700,MD16G1000800_novel12,MD05G1262700_novel02,MD13G1057000,MD11G1274100_novel06,MD10G1085800,MD00G1112500_novel01,MD13G1011200,MD16G1056600_novel01,MD15G1290300_novel01,MD11G1274100_novel07,MD13G1011200_novel01,MD11G1192000_novel01,MD13G1116100_novel01,M…	26	MD16G1116100,MD06G1163300_novel02,MD15G1172800,MD17G1167200,MD15G1082600,MD00G1036100,MD00G1112500_novel10,MD10G1321200,MD05G1345800,MD16G1118600_novel01,MD07G1273000_novel01,MD11G1177700_novel01,MD12G1125600,MD10G1157900,MD16G1118600,MD15G1082600_novel01,MD15G1082600_novel04,MD17G1100800,MD11G1049600,MD06G1119300,MD13G1245500_novel05,MD12G1056000_novel01,MD08G1027400,MD16G1000800_novel03,MD15G11…
GO:0046906	tetrapyrrole binding	molecular_function	2.3e-15	1.14e-12	93	3296	389	33752	67	MD16G1056700_novel01,MD03G1281500_novel01,MD14G1169600_novel01,MD04G1002500_novel02,MD16G1056700,MD03G1173800_novel02,MD15G1032900_novel01,MD06G1213500,MD07G1238800,MD13G1033900,MD00G1112500_novel08,MD11G1274100_novel04,MD11G1219700,MD15G1321300,MD03G1225000,MD03G1281500,MD16G1056700_novel03,MD11G1157200_novel01,MD08G1230900,MD04G1002500,MD00G1112500_novel05,MD11G1220600,MD15G1290300,MD14G1224400…	26	MD16G1118600,MD15G1082600_novel01,MD15G1082600_novel04,MD10G1157900,MD11G1177700_novel01,MD12G1125600,MD06G1201700,MD08G1027400,MD16G1000800_novel03,MD15G1172800_novel01,MD13G1245500_novel05,MD12G1056000_novel01,MD17G1100800,MD11G1049600,MD06G1119300,MD15G1082600,MD00G1036100,MD00G1112500_novel10,MD17G1167200,MD16G1116100,MD06G1163300_novel02,MD15G1172800,MD07G1273000_novel01,MD10G1321200,MD16G11…
GO:0044699	single-organism process	biological_process	2.16e-14	9.5e-12	1351	3296	11794	33752	892	MD00G1068300_novel02,MD09G1034800_novel02,MD03G1087000_novel06,MD06G1025000_novel02,MD08G1244600_novel04,MD08G1101700,MD04G1081900_novel01,MD16G1056700_novel01,MD07G1157500,MD17G1137400_novel05,MD16G1173900_novel03,MD10G1221000_novel01,MD17G1106300,MD16G1147100,MD11G1178400_novel03,MD04G1013400_novel06,MD08G1017300_novel04,MD06G1186000_novel09,MD10G1337900_novel01,MD13G1026200_novel05,MD10G132810…	459	MD09G1188300,MD13G1190800_novel09,MD06G1037400,MD13G1078600_novel01,MD02G1001200,MD09G1192300_novel01,MD02G1022300,MD14G1121700_novel02,MD02G1060500_novel02,MD07G1287000_novel03,MD05G1344300_novel01,MD07G1186200,MD11G1182100_novel01,MD04G1022100_novel03,MD04G1003000_novel01,MD10G1257300,MD09G1140300_novel02,MD04G1123400,MD06G1178600_novel03,MD00G1115400_novel01,MD10G1068500,MD05G1255900_novel06,M…
GO:0008152	metabolic process	biological_process	7.04e-14	2.78e-11	1868	3296	17010	33752	1216	MD04G1204500,MD09G1276300,MD11G1107600,MD16G1004100_novel01,MD04G1049500_novel07,MD15G1431600_novel01,MD05G1144900,MD12G1114200_novel01,MD07G1261900,MD03G1136600_novel05,MD15G1329000_novel03,MD11G1280400_novel02,MD08G1106900_novel01,MD11G1192000,MD02G1095700_novel01,MD10G1265500_novel01,MD03G1029100_novel01,MD00G1148200_novel02,MD15G1310700_novel01,MD07G1093200_novel01,MD10G1014500_novel09,MD08G1…	652	MD08G1006000,MD09G1156900_novel02,MD00G1078100,MD01G1108000,MD06G1021300_novel01,MD08G1116700,MD03G1136600,MD15G1172800,MD11G1008900_novel01,MD01G1033000,MD07G1232600,MD10G1287900,MD10G1133000_novel02,MD17G1013800,MD08G1028100,MD05G1360600_novel02,MD15G1259700_novel02,MD15G1272500,MD15G1260900,MD12G1137900,MD05G1029400_novel02,MD01G1154100,MD15G1374500,MD17G1167100,MD05G1279200_novel01,MD13G10527…
GO:0044710	single-organism metabolic process	biological_process	1.46e-13	5.25e-11	805	3296	6526	33752	577	MD10G1241500_novel06,MD03G1140600_novel02,MD11G1190800_novel08,MD15G1181900_novel10,MD10G1052800_novel01,MD01G1108900,MD15G1031400_novel05,MD06G1146700,MD08G1086300_novel05,MD09G1017200,MD06G1143300_novel17,MD00G1080800,MD04G1121900_novel05,MD13G1011200_novel01,MD00G1013000_novel02,MD13G1072100_novel02,MD02G1303800_novel01,MD11G1192000_novel01,MD01G1174400_novel01,MD01G1042800_novel01,MD15G138610…	228	MD02G1016700_novel01,MD06G1166400,MD10G1259300_novel10,MD17G1167200,MD03G1219000,MD14G1002500_novel02,MD10G1157200,MD15G1082600,MD02G1128300,MD09G1006500,MD02G1173300,MD09G1006500_novel01,MD16G1118600_novel01,MD03G1137000_novel01,MD02G1079400,MD13G1285100,MD03G1282300,MD17G1107800,MD17G1033400,MD14G1210600,MD06G1137500_novel01,MD03G1168800_novel01,MD07G1153300_novel01,MD05G1323300_novel01,MD15G11…
GO:0050662	coenzyme binding	molecular_function	2.64e-13	8.69e-11	180	3296	1035	33752	157	MD04G1155700,MD05G1267900,MD01G1219500_novel08,MD04G1159900_novel02,MD14G1239300,MD01G1042500,MD13G1164300_novel01,MD11G1309900_novel01,MD01G1174400,MD15G1402700,MD03G1209400,MD12G1181900,MD11G1190800_novel01,MD15G1091000,MD05G1267600,MD01G1219500,MD05G1143500_novel22,MD11G1231700,MD05G1143500_novel01,MD05G1143500_novel19,MD10G1244300_novel01,MD11G1190800_novel06,MD10G1143400_novel01,MD13G1164300…	23	MD05G1133000,MD05G1230600,MD00G1009300_novel01,MD16G1177200_novel01,MD17G1033400,MD16G1000400,MD11G1161800,MD05G1237500_novel02,MD14G1002500_novel01,MD14G1002500_novel02,MD01G1195200,MD06G1148800_novel01,MD05G1230600_novel04,MD05G1003800_novel02,MD07G1129000_novel02,MD14G1237000_novel05,MD15G1309900,MD05G1131800,MD14G1002500_novel03,MD07G1043700_novel01,MD08G1231400,MD13G1274600,MD06G1193900
GO:0004553	hydrolase activity, hydrolyzing O-glycosyl compounds	molecular_function	3.2e-13	9.72e-11	118	3296	622	33752	75	MD00G1087900,MD04G1048000,MD02G1079200_novel11,MD11G1027500_novel02,MD15G1206800,MD11G1027500_novel03,MD08G1101700,MD01G1158000_novel12,MD06G1027300,MD11G1189000,MD13G1148300_novel02,MD15G1374300,MD15G1037300,MD15G1170000,MD04G1004800_novel18,MD00G1148100_novel06,MD14G1017700_novel07,MD01G1213100_novel01,MD10G1261700_novel02,MD11G1027500_novel01,MD11G1027500_novel06,MD15G1135800_novel06,MD02G1079…	43	MD15G1295500,MD05G1166600,MD11G1080700,MD09G1113100,MD00G1009300_novel01,MD16G1078200,MD04G1004800_novel10,MD12G1218900,MD06G1105300,MD13G1134600,MD13G1237300,MD11G1008900,MD02G1192600,MD16G1104600,MD06G1229100,MD09G1225800,MD08G1023600_novel01,MD10G1077100,MD15G1251100,MD08G1006000,MD03G1268800,MD13G1283100_novel03,MD11G1315900,MD05G1342500_novel01,MD16G1043700,MD13G1078600,MD12G1112100_novel01,…
GO:0016798	hydrolase activity, acting on glycosyl bonds	molecular_function	2.34e-12	6.6e-10	122	3296	670	33752	76	MD06G1066600_novel01,MD00G1075400_novel02,MD15G1374300_novel02,MD02G1079200_novel08,MD15G1374300_novel01,MD15G1206800_novel02,MD03G1040100_novel01,MD05G1105800_novel01,MD03G1144400,MD01G1158000,MD05G1347400_novel04,MD02G1079200_novel04,MD14G1141200,MD02G1287500_novel05,MD08G1217200_novel05,MD06G1027300_novel02,MD09G1081400,MD06G1120700_novel01,MD12G1002300,MD02G1079200_novel01,MD05G1105800,MD13G1…	46	MD16G1104600,MD06G1229100,MD10G1077100,MD09G1225800,MD08G1023600_novel01,MD02G1192600,MD13G1237300,MD11G1008900,MD13G1134600,MD06G1199600_novel12,MD06G1105300,MD04G1004800_novel10,MD16G1078200,MD12G1218900,MD05G1166600,MD00G1009300_novel01,MD11G1080700,MD09G1113100,MD15G1295500,MD11G1028500,MD05G1121900_novel01,MD08G1014300,MD11G1027500_novel10,MD08G1028100,MD08G1023600,MD12G1097300_novel01,MD17G…
GO:0004420	hydroxymethylglutaryl-CoA reductase (NADPH) activity	molecular_function	1.4e-09	3.66e-07	16	3296	29	33752	16	MD05G1143500_novel17,MD05G1143500_novel27,MD05G1143500_novel10,MD05G1143500_novel02,MD05G1143500_novel01,MD05G1143500_novel19,MD05G1143500_novel21,MD10G1143400,MD05G1143500_novel22,MD05G1143500_novel13,MD05G1143500_novel24,MD10G1268900_novel01,MD05G1143500_novel15,MD05G1143500_novel16,MD05G1143500_novel05,MD10G1143400_novel01	0
GO:0050660	flavin adenine dinucleotide binding	molecular_function	1.48e-09	3.66e-07	67	3296	318	33752	61	MD08G1017300_novel04,MD05G1112100,MD15G1016200,MD01G1219500_novel02,MD05G1111800_novel01,MD15G1050100_novel06,MD15G1050100_novel04,MD17G1032700_novel01,MD13G1164300_novel03,MD05G1281900_novel08,MD16G1071800,MD16G1164100_novel05,MD15G1050100,MD01G1219500,MD13G1164300_novel02,MD09G1280300,MD11G1231700,MD10G1244300_novel01,MD17G1287500_novel01,MD01G1219500_novel08,MD05G1267900,MD04G1155700,MD14G1239…	6	MD16G1000400,MD05G1133000,MD06G1193900,MD01G1195200,MD07G1043700_novel01,MD05G1237500_novel02
GO:0016758	transferase activity, transferring hexosyl groups	molecular_function	3.86e-09	8.97e-07	116	3296	714	33752	83	MD14G1164800_novel02,MD08G1101700,MD11G1307000_novel13,MD06G1027300,MD17G1125900_novel02,MD14G1230300,MD02G1319100_novel06,MD00G1052900,MD02G1095700_novel02,MD07G1007400,MD08G1200700_novel01,MD11G1307000_novel11,MD11G1061800,MD17G1099800_novel01,MD08G1185500,MD09G1142800_novel01,MD07G1007400_novel01,MD11G1307000_novel48,MD03G1082200,MD04G1019400,MD11G1076200_novel02,MD17G1137400_novel05,MD08G1235…	33	MD05G1029400_novel02,MD11G1307000_novel36,MD16G1078200,MD03G1015000_novel02,MD03G1015000_novel05,MD13G1237300,MD03G1015000_novel01,MD08G1029700_novel01,MD13G1078600_novel01,MD08G1219100,MD13G1134600,MD02G1022300,MD02G1033100,MD16G1054300,MD08G1235900,MD02G1192600,MD02G1060500_novel02,MD13G1082500,MD15G1194000,MD15G1427500,MD13G1078600,MD11G1016200_novel01,MD11G1245400_novel01,MD17G1089900,MD02G10…
GO:0005506	iron ion binding	molecular_function	4.24e-08	9.32e-06	69	3296	352	33752	51	MD01G1202600,MD16G1056600,MD15G1340700,MD12G1178200_novel01,MD03G1225000,MD16G1056700_novel03,MD03G1281500,MD11G1157200_novel01,MD04G1002500,MD15G1290300,MD11G1220600,MD14G1224400_novel01,MD07G1238800,MD13G1033900,MD11G1274100_novel04,MD11G1219700,MD16G1056700_novel01,MD03G1281500_novel01,MD14G1169600_novel01,MD12G1178500,MD04G1002500_novel02,MD16G1056700,MD15G1032900_novel01,MD06G1213500,MD04G10…	18	MD17G1100800,MD11G1049600,MD06G1119300,MD06G1201700,MD08G1027400,MD16G1000800_novel03,MD10G1157900,MD11G1177700_novel01,MD15G1082600_novel01,MD16G1118600,MD15G1082600_novel04,MD16G1118600_novel01,MD07G1273000_novel01,MD16G1116100,MD06G1163300_novel02,MD15G1082600,MD00G1036100,MD17G1167200
GO:0016757	transferase activity, transferring glycosyl groups	molecular_function	5.78e-08	1.2e-05	145	3296	991	33752	102	MD10G1111000,MD12G1140900,MD14G1180300,MD13G1244200_novel08,MD03G1029100_novel01,MD07G1280800,MD02G1003300,MD01G1210600,MD02G1095700_novel01,MD13G1038800,MD12G1075900,MD09G1072200_novel02,MD06G1112000,MD04G1019600,MD11G1076200_novel01,MD08G1218900,MD12G1250100_novel01,MD02G1179400,MD02G1319100_novel09,MD10G1295000_novel03,MD07G1061500_novel04,MD09G1072200_novel01,MD12G1114200_novel01,MD11G1307000…	43	MD11G1245400_novel01,MD02G1022300_novel03,MD01G1033000,MD04G1020100,MD02G1022300_novel05,MD15G1223500_novel09,MD16G1048100,MD03G1015000_novel03,MD13G1082500,MD10G1187800_novel05,MD15G1427500,MD10G1187800,MD13G1078600,MD03G1015000_novel01,MD13G1078600_novel01,MD08G1219100,MD02G1022300,MD02G1060500_novel02,MD16G1095000_novel02,MD05G1029400_novel02,MD05G1363900,MD09G1049400,MD16G1078200,MD17G1089900…
GO:0016709	oxidoreductase activity, acting on paired donors, with incorporation or reduction of molecular oxygen, NAD(P)H as one donor, and incorporation of one atom of oxygen	molecular_function	1.5e-07	2.96e-05	18	3296	46	33752	16	MD01G1219500_novel05,MD07G1290500_novel01,MD01G1219500_novel03,MD05G1111800,MD01G1219500_novel08,MD05G1112000,MD07G1041600_novel01,MD00G1080800,MD05G1112200,MD01G1219500_novel01,MD07G1041600,MD01G1219500,MD05G1112100,MD01G1219500_novel07,MD05G1111800_novel01,MD01G1219500_novel02	2	MD07G1043700_novel01,MD05G1133000
GO:0016614	oxidoreductase activity, acting on CH-OH group of donors	molecular_function	4.31e-07	8.11e-05	102	3296	617	33752	92	MD08G1088400,MD17G1034800_novel18,MD11G1309900_novel01,MD01G1042500,MD00G1013000,MD06G1036600,MD15G1181900_novel18,MD15G1091000,MD11G1190800_novel01,MD05G1251900_novel01,MD13G1166700_novel03,MD05G1143500_novel22,MD05G1143500_novel19,MD05G1143500_novel01,MD04G1213800_novel01,MD05G1143500_novel02,MD11G1190800_novel06,MD17G1034800_novel14,MD05G1143500_novel17,MD11G1190800_novel10,MD10G1143400_novel0…	10	MD05G1230600,MD07G1129000_novel02,MD14G1237000_novel05,MD05G1131800,MD17G1033400,MD11G1161800,MD08G1231400,MD13G1274600,MD07G1186200,MD01G1195200
GO:0042440	pigment metabolic process	biological_process	9.96e-07	0.00017899	36	3296	151	33752	27	MD05G1112200,MD00G1080800,MD02G1138600,MD05G1112000,MD08G1017500,MD09G1086100,MD05G1111800,MD01G1219500_novel05,MD09G1030800_novel04,MD07G1290500_novel01,MD01G1219500_novel07,MD01G1219500_novel02,MD05G1112100,MD10G1058000,MD09G1030800_novel01,MD06G1015700_novel03,MD01G1219500_novel08,MD03G1273300,MD05G1325700,MD15G1016400,MD01G1219500_novel03,MD14G1045500,MD01G1042500,MD01G1219500_novel01,MD07G10…	9	MD03G1259000_novel01,MD11G1176900,MD10G1068500,MD15G1275800_novel03,MD08G1116700,MD15G1275800_novel02,MD12G1227200,MD12G1046500,MD10G1153700
GO:0004672	protein kinase activity	molecular_function	1.16e-06	0.00019894	303	3296	2508	33752	172	MD04G1235000_novel02,MD12G1003400_novel02,MD03G1092100_novel01,MD10G1273600_novel01,MD17G1140400,MD00G1063500,MD02G1084400,MD05G1112600,MD04G1049500_novel04,MD12G1097300_novel02,MD06G1117800_novel10,MD13G1024800_novel12,MD00G1006700_novel09,MD12G1190400_novel04,MD10G1307500,MD15G1117400_novel02,MD17G1081400_novel05,MD01G1153300_novel03,MD09G1067100_novel04,MD10G1273200_novel08,MD12G1072600,MD07G1…	131	MD15G1304900,MD04G1112600_novel16,MD02G1012000,MD15G1236700_novel01,MD02G1022200_novel01,MD17G1266000,MD02G1022200,MD13G1116600_novel01,MD08G1112700,MD08G1111700_novel06,MD04G1112600_novel17,MD13G1108000_novel01,MD04G1040400_novel04,MD03G1138500_novel04,MD07G1237300_novel01,MD06G1021300_novel02,MD08G1217600,MD02G1254300_novel01,MD11G1021400,MD15G1394300,MD06G1100200_novel01,MD03G1138500_novel13,M…
GO:0004499	N,N-dimethylaniline monooxygenase activity	molecular_function	1.56e-06	0.00025764	9	3296	15	33752	8	MD01G1219500_novel07,MD01G1219500_novel02,MD01G1219500_novel03,MD01G1219500_novel05,MD07G1290500_novel01,MD01G1219500_novel08,MD01G1219500_novel01,MD01G1219500	1	MD05G1133000
GO:0008242	omega peptidase activity	molecular_function	2.07e-06	0.00032665	11	3296	22	33752	11	MD04G1013400_novel06,MD12G1028800_novel05,MD12G1028800_novel08,MD12G1028800_novel03,MD12G1028800_novel07,MD02G1069100,MD02G1069100_novel02,MD12G1028800_novel01,MD02G1069100_novel01,MD04G1013400_novel03,MD12G1028800_novel04	0
GO:0004497	monooxygenase activity	molecular_function	2.87e-06	0.00043583	28	3296	108	33752	24	MD01G1219500_novel07,MD01G1219500_novel02,MD05G1111800_novel01,MD01G1219500_novel01,MD01G1219500,MD07G1041600,MD05G1112100,MD05G1043200,MD05G1043200_novel05,MD05G1112200,MD03G1198000_novel06,MD05G1043200_novel09,MD07G1041600_novel01,MD05G1043200_novel07,MD00G1080800,MD05G1111800,MD01G1219500_novel08,MD05G1112000,MD01G1219500_novel05,MD05G1043200_novel02,MD07G1290500_novel01,MD01G1219500_novel03,M…	4	MD05G1133000,MD05G1237500_novel02,MD07G1043700_novel01,MD08G1051600_novel01
GO:0016301	kinase activity	molecular_function	3.11e-06	0.0004553	387	3296	3329	33752	223	MD03G1081000,MD12G1072600,MD07G1136700_novel11,MD07G1282000_novel11,MD10G1273200_novel08,MD09G1067100_novel04,MD01G1153300_novel03,MD17G1081400_novel05,MD15G1117400_novel02,MD10G1307500,MD12G1190400_novel04,MD00G1006700_novel09,MD13G1024800_novel12,MD06G1117800_novel10,MD12G1097300_novel02,MD02G1256300_novel05,MD05G1112600,MD04G1049500_novel04,MD02G1084400,MD00G1063500,MD17G1140400,MD10G1273600_n…	164	MD16G1264500_novel06,MD13G1116600_novel01,MD02G1022200,MD17G1266000,MD05G1047200_novel01,MD02G1022200_novel01,MD02G1081700_novel01,MD15G1236700_novel01,MD10G1210500,MD04G1112600_novel16,MD02G1012000,MD15G1304900,MD15G1089400,MD13G1139700,MD17G1113000_novel01,MD17G1266000_novel01,MD03G1138500_novel13,MD15G1038200_novel01,MD06G1100200_novel01,MD06G1201600_novel02,MD11G1021400,MD15G1394300,MD02G1254…
GO:0005215	transporter activity	molecular_function	3.29e-06	0.00046397	253	3296	1993	33752	143	MD04G1068900_novel10,MD14G1089200_novel14,MD17G1086200_novel03,MD09G1195100_novel04,MD01G1070300,MD01G1070300_novel03,MD01G1178300,MD01G1213300,MD17G1022800_novel05,MD00G1051300_novel02,MD13G1150500_novel03,MD05G1242300_novel01,MD15G1431600_novel02,MD17G1086200,MD01G1222100_novel04,MD10G1080000,MD07G1189900_novel13,MD12G1057600,MD17G1096200_novel01,MD07G1189900,MD02G1026900_novel01,MD05G1187600_n…	110	MD13G1135300,MD17G1037500,MD07G1292700_novel01,MD10G1122400,MD01G1020300_novel04,MD09G1207400,MD09G1207400_novel01,MD17G1096100_novel03,MD15G1345100,MD11G1136200,MD09G1247300_novel04,MD09G1247300_novel03,MD07G1279400,MD17G1056400,MD05G1326100_novel02,MD14G1238300,MD16G1135100_novel03,MD10G1079700,MD03G1010800,MD01G1079600_novel02,MD06G1178600_novel03,MD09G1247300_novel11,MD13G1024300_novel02,MD12…
GO:0016616	oxidoreductase activity, acting on the CH-OH group of donors, NAD or NADP as acceptor	molecular_function	3.85e-06	0.00052536	97	3296	598	33752	87	MD09G1029200,MD05G1143500_novel27,MD05G1088400_novel02,MD10G1143400,MD05G1143500_novel21,MD05G1112100,MD10G1058000,MD04G1213800_novel03,MD04G1213800_novel06,MD11G1190800_novel03,MD03G1240100_novel03,MD05G1143500_novel24,MD05G1143500_novel15,MD17G1034800_novel16,MD04G1168400_novel01,MD10G1143400_novel01,MD05G1143500_novel17,MD11G1190800_novel10,MD17G1034800_novel14,MD11G1190800_novel06,MD05G114350…	10	MD17G1033400,MD05G1131800,MD14G1237000_novel05,MD07G1129000_novel02,MD05G1230600,MD01G1195200,MD07G1186200,MD13G1274600,MD08G1231400,MD11G1161800
GO:0006073	cellular glucan metabolic process	biological_process	4.5e-06	0.00057443	40	3296	203	33752	24	MD17G1137400_novel05,MD17G1099800_novel01,MD09G1072200_novel01,MD02G1095700_novel02,MD02G1319100_novel09,MD10G1295000_novel03,MD14G1164800_novel02,MD08G1101700,MD06G1027300,MD02G1319100_novel06,MD11G1016100_novel07,MD08G1147200_novel07,MD03G1029100,MD09G1072200_novel02,MD15G1123200_novel10,MD03G1015000_novel15,MD06G1027300_novel02,MD03G1029100_novel01,MD06G1027300_novel01,MD09G1072200,MD02G109570…	16	MD16G1078200,MD03G1015000_novel02,MD03G1015000_novel05,MD13G1078600,MD11G1016200_novel01,MD05G1029400_novel02,MD00G1009300_novel01,MD02G1192600,MD03G1015000_novel03,MD01G1236500_novel01,MD13G1078600_novel01,MD13G1134600,MD04G1020100,MD13G1237300,MD17G1089900,MD03G1015000_novel01
GO:0044042	glucan metabolic process	biological_process	4.5e-06	0.00057443	40	3296	203	33752	24	MD09G1072200_novel01,MD17G1099800_novel01,MD17G1137400_novel05,MD02G1319100_novel06,MD08G1101700,MD06G1027300,MD14G1164800_novel02,MD10G1295000_novel03,MD02G1319100_novel09,MD02G1095700_novel02,MD03G1015000_novel15,MD15G1123200_novel10,MD09G1072200_novel02,MD08G1147200_novel07,MD03G1029100,MD11G1016100_novel07,MD14G1164800_novel05,MD03G1015000_novel13,MD07G1309200_novel02,MD02G1095700_novel01,MD0…	16	MD11G1016200_novel01,MD13G1078600,MD03G1015000_novel05,MD03G1015000_novel02,MD16G1078200,MD00G1009300_novel01,MD05G1029400_novel02,MD01G1236500_novel01,MD03G1015000_novel03,MD02G1192600,MD03G1015000_novel01,MD17G1089900,MD13G1237300,MD04G1020100,MD13G1134600,MD13G1078600_novel01
