# Supplementary material for: PacBio full-length transcriptome of wild apple (Malus sieversii) provides insights into canker disease dynamic response
Source: BMC Genomics. 2021 Jan 14;22:52. doi: 10.1186/s12864-021-07366-y (PMC7809858; doi:10.1186/s12864-021-07366-y)
Supplement: Supplementary file 14 — Additional file 14. Details regarding enriched KEGG pathway of DETs. [file 12864_2021_7366_MOESM14_ESM.xlsx]

## Sheet: 1dpi vs 0dpi_TOP20
pathway_term	ID	rich_factor	qvalue	gene_number
Protein processing in endoplasmic reticulum	ko04141	0.0926594	0.0173808	77
Glycolysis / Gluconeogenesis	ko00010	0.0960784	0.0488436	49
Pyruvate metabolism	ko00620	0.0973451	0.124054	33
Phenylpropanoid biosynthesis	ko00940	0.102804	0.155284	22
Fructose and mannose metabolism	ko00051	0.102804	0.155284	22
Glycine, serine and threonine metabolism	ko00260	0.103139	0.155284	23
Terpenoid backbone biosynthesis	ko00900	0.105882	0.183693	18
Arginine and proline metabolism	ko00330	0.111111	0.146984	19
Amino sugar and nucleotide sugar metabolism	ko00520	0.112172	0.00546428	47
Glyoxylate and dicarboxylate metabolism	ko00630	0.115672	0.0236492	31
Plant-pathogen interaction	ko04626	0.130058	0.000626648	45
Valine, leucine and isoleucine biosynthesis	ko00290	0.130952	0.155284	11
Ubiquinone and other terpenoid-quinone biosynthesis	ko00130	0.136842	0.118392	13
Starch and sucrose metabolism	ko00500	0.137874	5.66677e-08	83
Galactose metabolism	ko00052	0.144737	0.000804531	33
Photosynthesis - antenna proteins	ko00196	0.166667	0.298395	5
C5-Branched dibasic acid metabolism	ko00660	0.217391	0.021427	10
Taurine and hypotaurine metabolism	ko00430	0.246377	0.00058358	17
Flavonoid biosynthesis	ko00941	0.27451	0.000626648	14
Indole alkaloid biosynthesis	ko00901	0.5	0.122726	3

## Sheet: 2dpi vs 0dpi_TOP20
pathway_term	ID	rich_factor	qvalue	gene_number
Protein processing in endoplasmic reticulum	ko04141	0.11793	0.0377992	98
Amino sugar and nucleotide sugar metabolism	ko00520	0.131265	0.0377992	55
Starch and sucrose metabolism	ko00500	0.13289	0.0101084	80
Plant hormone signal transduction	ko04075	0.142599	0.00255736	79
Plant-pathogen interaction	ko04626	0.147399	0.0102374	51
Phenylalanine metabolism	ko00360	0.159722	0.0607211	23
Galactose metabolism	ko00052	0.162281	0.0102374	37
Alanine, aspartate and glutamate metabolism	ko00250	0.162437	0.0180473	32
Valine, leucine and isoleucine degradation	ko00280	0.162996	0.0102374	37
Terpenoid backbone biosynthesis	ko00900	0.164706	0.0258603	28
Glycine, serine and threonine metabolism	ko00260	0.165919	0.0101084	37
Glyoxylate and dicarboxylate metabolism	ko00630	0.171642	0.00255736	46
Butanoate metabolism	ko00650	0.177215	0.112976	14
Phenylpropanoid biosynthesis	ko00940	0.182243	0.00255736	39
Cyanoamino acid metabolism	ko00460	0.185185	0.0123791	25
Flavonoid biosynthesis	ko00941	0.294118	0.00438972	15
Photosynthesis - antenna proteins	ko00196	0.3	0.0273201	9
Valine, leucine and isoleucine biosynthesis	ko00290	0.321429	1.20118e-05	27
C5-Branched dibasic acid metabolism	ko00660	0.456522	5.02002e-06	21
Indole alkaloid biosynthesis	ko00901	0.5	0.166621	3

## Sheet:  5dpi vs 0dpi_TOP20
pathway_term	ID	rich_factor	qvalue	gene_number
Plant hormone signal transduction	ko04075	0.155235	0.0191885	86
Citrate cycle (TCA cycle)	ko00020	0.186508	0.0111096	47
Tyrosine metabolism	ko00350	0.20339	0.0111096	36
alpha-Linolenic acid metabolism	ko00592	0.206667	0.0151899	31
Alanine, aspartate and glutamate metabolism	ko00250	0.208122	0.0051634	41
Phenylalanine, tyrosine and tryptophan biosynthesis	ko00400	0.21547	0.00440393	39
Biosynthesis of unsaturated fatty acids	ko01040	0.219048	0.0223842	23
Terpenoid backbone biosynthesis	ko00900	0.229412	0.00194646	39
Tropane, piperidine and pyridine alkaloid biosynthesis	ko00960	0.237624	0.0111096	24
Isoquinoline alkaloid biosynthesis	ko00950	0.237624	0.0111096	24
Valine, leucine and isoleucine biosynthesis	ko00290	0.25	0.0118556	21
Phenylalanine metabolism	ko00360	0.270833	0.00016515	39
Cyanoamino acid metabolism	ko00460	0.288889	6.68849e-05	39
Photosynthesis	ko00195	0.297872	0.0162101	14
Linoleic acid metabolism	ko00591	0.32	0.00741128	16
Arachidonic acid metabolism	ko00590	0.323529	0.0223842	11
Phenylpropanoid biosynthesis	ko00940	0.341121	4.90712e-12	73
Taurine and hypotaurine metabolism	ko00430	0.347826	0.000306572	24
Sesquiterpenoid and triterpenoid biosynthesis	ko00909	0.372093	0.00266741	16
Photosynthesis - antenna proteins	ko00196	0.5	0.000421055	15
