# Supplementary material for: PacBio full-length transcriptome of wild apple (Malus sieversii) provides insights into canker disease dynamic response
Source: BMC Genomics. 2021 Jan 14;22:52. doi: 10.1186/s12864-021-07366-y (PMC7809858; doi:10.1186/s12864-021-07366-y)
Supplement: Supplementary file 15 — Additional file 15. Details regarding differentially expressed TFs of each modules in WGCNA analysis. [file 12864_2021_7366_MOESM15_ESM.xlsx]

## Sheet: MEturquoise 0dpi
transcript_ID	description	gene name	family	gene number
MD04G1033000	Transcription factor bHLH128 OS=Arabidopsis thaliana GN=BHLH128 PE=1 SV=1	BHLH128	bHLH	10
MD06G1120000_novel01	Transcription factor bHLH14 OS=Arabidopsis thaliana GN=BHLH14 PE=2 SV=1	BHLH14	bHLH	10
Novelgene3059_novel01	Arabidopsis thaliana AT4G17880.1 bHLH family protein GN=BHLH4	BHLH4	bHLH	10
MD01G1155000	Transcription factor bHLH51 OS=Arabidopsis thaliana GN=BHLH51 PE=2 SV=1	BHLH51	bHLH	10
MD04G1023500	Transcription factor bHLH78 OS=Arabidopsis thaliana GN=BHLH78 PE=1 SV=1	BHLH78	bHLH	10
MD08G1207700	Transcription factor bHLH93 OS=Arabidopsis thaliana GN=BHLH93 PE=1 SV=1	BHLH93	bHLH	10
MD16G1055100	Transcription factor BIM2 OS=Arabidopsis thaliana GN=BIM2 PE=1 SV=1	BIM2	bHLH	10
MD10G1068000	BEL1-like homeodomain protein 6 OS=Arabidopsis thaliana GN=BLH6 PE=1 SV=1	BLH6	bHLH	10
MD04G1185100_novel06	Transcription factor PIF3 OS=Arabidopsis thaliana GN=PIF3 PE=1 SV=1	PIF3	bHLH	10
MD04G1224700	Transcription factor UNE12 OS=Arabidopsis thaliana GN=UNE12 PE=2 SV=2	UNE12	bHLH	10
MD12G1241500	Transcription factor UNE12 OS=Arabidopsis thaliana GN=UNE12 PE=2 SV=2	UNE12	bHLH	10
MD09G1282200	Auxin response factor 8 OS=Arabidopsis thaliana GN=ARF8 PE=2 SV=2	ARF8	ARF	2
MD05G1279200_novel01	Auxin response factor 6 OS=Arabidopsis thaliana GN=ARF6 PE=1 SV=2	ARF6	ARF	2
MD02G1060200	Dehydration-responsive element-binding protein 3 OS=Arabidopsis thaliana GN=DREB3 PE=2 SV=1	DREB3	AP2-ERF	7
MD08G1096000_novel01	Ethylene-responsive transcription factor ERF011 OS=Arabidopsis thaliana GN=ERF011 PE=2 SV=1	ERF011	AP2-ERF	7
MD07G1248600	Ethylene-responsive transcription factor ERF105 OS=Arabidopsis thaliana GN=ERF105 PE=2 SV=1	ERF105	AP2-ERF	7
MD01G1177100	Ethylene-responsive transcription factor ERF105 OS=Arabidopsis thaliana GN=ERF105 PE=2 SV=1	ERF105	AP2-ERF	7
MD01G1177200	Ethylene-responsive transcription factor ERF106 OS=Arabidopsis thaliana GN=ERF106 PE=2 SV=1	ERF106	AP2-ERF	7
MD13G1130700	Ethylene-responsive transcription factor ERF115 OS=Arabidopsis thaliana GN=ERF115 PE=1 SV=1	ERF115	AP2-ERF	7
MD05G1311400	Ethylene-responsive transcription factor 9 OS=Arabidopsis thaliana GN=ERF9 PE=2 SV=1	ERF9	AP2-ERF	7
MD08G1176000	Arabidopsis thaliana AT5G44210.1 erf domain protein 9 GN=ERF9	ERF9	AP2-ERF	7
MD10G1069900_novel01	bZIP transcription factor 44 OS=Arabidopsis thaliana GN=BZIP44 PE=1 SV=1	BZIP44	bZIP	7
MD12G1241100	Light-inducible protein CPRF2 OS=Petroselinum crispum GN=CPRF2 PE=2 SV=2	CPRF2	bZIP	7
MD05G1027000	G-box-binding factor 4 OS=Arabidopsis thaliana GN=GBF4 PE=1 SV=1	GBF4	bZIP	7
MD13G1044600_novel02	Transcription factor PERIANTHIA OS=Arabidopsis thaliana GN=PAN PE=1 SV=1	PAN	bZIP	7
MD05G1022300_novel03	Probable transcription factor PosF21 OS=Arabidopsis thaliana GN=POSF21 PE=2 SV=1	POSF21	bZIP	7
MD14G1089200	TGACG-sequence-specific DNA-binding protein TGA-2.1 OS=Nicotiana tabacum GN=TGA21 PE=1 SV=1	TGA21	bZIP	7
MD14G1089200_novel09	TGACG-sequence-specific DNA-binding protein TGA-2.1 OS=Nicotiana tabacum GN=TGA21 PE=1 SV=1	TGA21	bZIP	7
MD15G1360600	Transcription factor TGA7 OS=Arabidopsis thaliana GN=TGA7 PE=1 SV=1	TGA7	bZIP	7
MD15G1360600_novel05	Transcription factor TGA7 OS=Arabidopsis thaliana GN=TGA7 PE=1 SV=1	TGA7	bZIP	7
MD15G1360600_novel08	Transcription factor TGA7 OS=Arabidopsis thaliana GN=TGA7 PE=1 SV=1	TGA7	bZIP	7
MD10G1191400_novel01	Probable WRKY transcription factor 21 OS=Arabidopsis thaliana GN=WRKY21 PE=2 SV=1	WRKY21	WRKY	7
MD17G1054100	Probable WRKY transcription factor 3 OS=Arabidopsis thaliana GN=WRKY3 PE=2 SV=1	WRKY3	WRKY	7
MD03G1057400	WRKY transcription factor WRKY24 OS=Oryza sativa subsp. japonica GN=WRKY24 PE=2 SV=1	WRKY33	WRKY	7
MD12G1128800	WRKY transcription factor 44 OS=Arabidopsis thaliana GN=WRKY44 PE=1 SV=2	WRKY44	WRKY	7
MD15G1331300_novel01	Probable WRKY transcription factor 51 OS=Arabidopsis thaliana GN=WRKY51 PE=1 SV=1	WRKY51	WRKY	7
MD05G1349800	WRKY transcription factor 6 OS=Arabidopsis thaliana GN=WRKY6 PE=1 SV=1	WRKY6	WRKY	7
MD10G1324500	WRKY transcription factor 6 OS=Arabidopsis thaliana GN=WRKY6 PE=1 SV=1	WRKY6	WRKY	7
MD01G1168600	Probable WRKY transcription factor 70 OS=Arabidopsis thaliana GN=WRKY70 PE=2 SV=1	WRKY70	WRKY	7
MD07G1234700	Probable WRKY transcription factor 70 OS=Arabidopsis thaliana GN=WRKY70 PE=2 SV=1	WRKY70	WRKY	7
MD16G1076000	Homeobox-leucine zipper protein ATHB-13 OS=Arabidopsis thaliana GN=ATHB-13 PE=2 SV=2	ATHB-13	HD-ZIP	6
MD15G1374500	Homeobox-leucine zipper protein ATHB-16 OS=Arabidopsis thaliana GN=ATHB-16 PE=2 SV=2	ATHB-16	HD-ZIP	6
MD16G1079400	Homeobox-leucine zipper protein ATHB-54 OS=Arabidopsis thaliana GN=ATHB-54 PE=2 SV=1	ATHB-54	HD-ZIP	6
MD15G1319800	Homeobox-leucine zipper protein ATHB-6 OS=Arabidopsis thaliana GN=ATHB-6 PE=1 SV=1	ATHB-6	HD-ZIP	6
MD01G1036200_novel04	Homeobox-leucine zipper protein ATHB-6 OS=Arabidopsis thaliana GN=ATHB-6 PE=1 SV=1	ATHB-6	HD-ZIP	6
MD01G1036200_novel03	Homeobox-leucine zipper protein ATHB-6 OS=Arabidopsis thaliana GN=ATHB-6 PE=1 SV=1	ATHB-6	HD-ZIP	6
MD14G1056200	Homeobox-leucine zipper protein HAT14 OS=Arabidopsis thaliana GN=HAT14 PE=2 SV=3	HAT14	HD-ZIP	6
MD06G1187600	Homeobox-leucine zipper protein HAT5 OS=Arabidopsis thaliana GN=HAT5 PE=1 SV=1	HAT5	HD-ZIP	6
MD06G1054100	Probable transcription factor At5g61620 OS=Arabidopsis thaliana GN=At5g61620 PE=3 SV=1	At5g61620	MYB_related	6
MD09G1106400_novel01	Homeodomain-like superfamily protein OS=Arabidopsis thaliana GN=ETC1	ETC1	MYB_related	6
MD15G1211100	Telomere repeat-binding factor 4 OS=Arabidopsis thaliana GN=At1g17520 PE=2 SV=2	F1L3.23	MYB_related	6
MD01G1146800	Duplicated homeodomain-like superfamily protein OS=Malus domestica MDP0000277813	MdMYBR1	MYB_related	6
MD12G1059100	Arabidopsis thaliana, AT3G57980.1, GN= T10K17.190, DNA-binding bromodomain-containing protein	T10K17.190	MYB_related	6
MD12G1115600_novel06	Arabidopsis thaliana AT1G72650.2 GN=TRFL6 TRF-like 6	TRFL6	MYB_related	6
MD15G1180500	Arabidopsis thaliana, AT1G14920.1, GN=GAI	GAI	GRAS	5
MD17G1260700	DELLA protein GAI OS=Gossypium hirsutum GN=GAI PE=2 SV=1	GAI	GRAS	5
MD09G1264800	DELLA protein GAI OS=Gossypium hirsutum GN=GAI PE=2 SV=1	GAI	GRAS	5
MD02G1039600	DELLA protein GAI OS=Arabidopsis thaliana GN=GAI PE=1 SV=1	GAI	GRAS	5
MD13G1022100	Arabidopsis thaliana, GN=GRS, AT2G01570.1,	GRS	GRAS	5
MD17G1112700_novel01	Scarecrow-like transcription factor PAT1 OS=Arabidopsis thaliana GN=PAT1 PE=2 SV=1	PAT1	GRAS	5
MD15G1263000	Scarecrow-like protein 4 OS=Arabidopsis thaliana GN=SCL4 PE=2 SV=1	SCL4	GRAS	5
MD04G1046000	Protein SHORT-ROOT OS=Arabidopsis thaliana GN=SHR PE=1 SV=1	SHR	GRAS	5
MD07G1213500	Arabidopsis thaliana AT3G11280.1 MYB family protein GN= F11B9.1	AT3G11280.1	MYB	5
MD02G1179000	Transcription factor MYB44 OS=Arabidopsis thaliana GN=MYB44 PE=2 SV=1	MYB44	MYB	5
MD15G1288600	Transcription factor MYB44 OS=Arabidopsis thaliana GN=MYB44 PE=2 SV=1	MYB44	MYB	5
MD14G1227500	Transcription factor MYB62 OS=Arabidopsis thaliana GN=MYB62 PE=2 SV=1	MYB62	MYB	5
MD14G1222200	Transcription factor SRM1 OS=Arabidopsis thaliana GN=SRM1 PE=2 SV=1	SRM1	MYB	5
MD14G1189300	Transcription factor MYB1R1 OS=Solanum tuberosum PE=2 SV=1	StMYB1R1	MYB	5
MD07G1301800	NAC domain-containing protein 91 OS=Arabidopsis thaliana GN=NAC091 PE=1 SV=1	NAC091	NAC	5
MD06G1031700_novel01	NAC domain-containing protein 86 OS=Arabidopsis thaliana GN=NAC086 PE=2 SV=1	NAC086	NAC	5
MD04G1043700_novel03	NAC domain-containing protein 82 OS=Arabidopsis thaliana GN=NAC082 PE=1 SV=1	NAC082	NAC	5
MD16G1069500	NAC transcription factor 29 OS=Arabidopsis thaliana GN=NAC029 PE=2 SV=1	NAC029	NAC	5
MD01G1095100	NAC domain-containing protein 14 OS=Arabidopsis thaliana GN=NAC014 PE=2 SV=1	NAC014	NAC	5
MD07G1163200_novel01	NAC domain-containing protein 14 OS=Arabidopsis thaliana GN=NAC014 PE=2 SV=1	NAC014	NAC	5
MD02G1069500	Zinc finger CCCH domain-containing protein 20 OS=Arabidopsis thaliana GN=At2g19810 PE=2 SV=1	AtOZF1	C3H	5
MD08G1051900_novel01	Zinc finger CCCH domain-containing protein 22 OS=Arabidopsis thaliana GN=At2g24830 PE=2 SV=1	F27C12.25	C3H	5
MD15G1337600	Zinc finger CCCH domain-containing protein 38 OS=Arabidopsis thaliana GN=At3g18640 PE=2 SV=1	AtC3H38	C3H	5
MD01G1154000_novel02	Zinc finger CCCH domain-containing protein 29 OS=Arabidopsis thaliana GN=At2g40140 PE=2 SV=1	CZF1	C3H	5
MD01G1195600_novel01	Zinc finger CCCH domain-containing protein 48 OS=Arabidopsis thaliana GN=ZFWD1 PE=2 SV=1	ZFWD1	C3H	5
MD16G1159200	GATA transcription factor 15 OS=Arabidopsis thaliana GN=GATA15 PE=2 SV=2	GATA15	GATA	5
MD15G1206700	Putative GATA transcription factor 22 OS=Arabidopsis thaliana GN=GATA22 PE=3 SV=1	GATA22	GATA	5
MD04G1052000	GATA transcription factor 26 OS=Arabidopsis thaliana GN=GATA26 PE=2 SV=1	GATA26	GATA	5
Novelgene3129_novel01	Arabidopsis thaliana AT5G66320.2 GATA transcription factor 5 GN=GATA5	GATA5	GATA	5
MD01G1108000	GATA transcription factor 8 OS=Arabidopsis thaliana GN=GATA8 PE=2 SV=1	GATA8	GATA	5
MD02G1151700_novel01	Protein indeterminate-domain 1 OS=Arabidopsis thaliana GN=IDD1 PE=1 SV=1	IDD1	C2H2	4
MD12G1120300	Zinc finger protein JACKDAW OS=Arabidopsis thaliana GN=JKD PE=1 SV=1	JKD	C2H2	4
MD03G1114800	Protein indeterminate-domain 9 OS=Arabidopsis thaliana GN=IDD9 PE=2 SV=1	IDD9	C2H2	4
MD03G1142800	Zinc finger protein WIP3 OS=Arabidopsis thaliana GN=WIP3 PE=2 SV=1	WIP3	C2H2	4
MD14G1039700_novel03	BEL1-like homeodomain protein 1 OS=Arabidopsis thaliana GN=BLH1 PE=1 SV=1	BLH1	TALE	3
MD12G1040700_novel06	BEL1-like homeodomain protein 1 OS=Arabidopsis thaliana GN=BLH1 PE=1 SV=1	BLH1	TALE	3
MD12G1040700_novel03	BEL1-like homeodomain protein 1 OS=Arabidopsis thaliana GN=BLH1 PE=1 SV=1	BLH1	TALE	3
MD12G1040700_novel07	BEL1-like homeodomain protein 1 OS=Arabidopsis thaliana GN=BLH1 PE=1 SV=1	BLH1	TALE	3
MD12G1040700_novel09	BEL1-like homeodomain protein 1 OS=Arabidopsis thaliana GN=BLH1 PE=1 SV=1	BLH1	TALE	3
MD15G1271200	BEL1-like homeodomain protein 2 OS=Arabidopsis thaliana GN=BLH2 PE=1 SV=3	BLH2	TALE	3
MD10G1326500	Arabidopsis thaliana AT1G62360.1 GN=BUM1 KNOX/ELK homeobox transcription factor	BUM1	TALE	3
MD13G1130000	Trihelix transcription factor ASR3 OS=Arabidopsis thaliana GN=ASR3 PE=1 SV=1	ASR3	Trihelix	3
MD16G1130200_novel01	Trihelix transcription factor ASR3 OS=Arabidopsis thaliana GN=ASR3 PE=1 SV=1	ASR3	Trihelix	3
MD17G1195600_novel01	Trihelix transcription factor ASIL1 OS=Arabidopsis thaliana GN=ASIL1 PE=1 SV=1	ASIL1	Trihelix	3
MD14G1016900	Trihelix transcription factor PTL OS=Arabidopsis thaliana GN=PTL PE=2 SV=1	PTL	Trihelix	3
MD12G1018900	Trihelix transcription factor PTL OS=Arabidopsis thaliana GN=PTL PE=2 SV=1	PTL	Trihelix	3
MD02G1163500_novel02	Dof zinc finger protein DOF5.3 OS=Arabidopsis thaliana GN=DOF5.3 PE=2 SV=1	DOF5.3	Dof	2
MD02G1163500_novel01	Dof zinc finger protein DOF5.3 OS=Arabidopsis thaliana GN=DOF5.3 PE=2 SV=1	DOF5.3	Dof	2
MD02G1163500	Dof zinc finger protein DOF5.3 OS=Arabidopsis thaliana GN=DOF5.3 PE=2 SV=1	DOF5.3	Dof	2
MD14G1201600	Cyclic dof factor 3 OS=Arabidopsis thaliana GN=CDF3 PE=1 SV=2	CDF3	Dof	2
MD04G1231600	Protein PHR1-LIKE 1 OS=Arabidopsis thaliana GN=PHL1 PE=1 SV=1	PHL1	G2-like	2
MD05G1074600	Myb family transcription factor EFM OS=Arabidopsis thaliana GN=EFM PE=1 SV=2	EFM	G2-like	2
MD04G1231600_novel01	Protein PHR1-LIKE 1 OS=Arabidopsis thaliana GN=PHL1 PE=1 SV=1	PHL1	G2-like	2
MD02G1166700	Myb family transcription factor EFM OS=Arabidopsis thaliana GN=EFM PE=1 SV=2	EFM	G2-like	2
Novelgene0929_novel01	LOB domain-containing protein 4 isoform X2 [Malus domestica]	MdLOB4	LBD	2
MD17G1078600	LOB domain-containing protein 41 OS=Arabidopsis thaliana GN=LBD41 PE=2 SV=1	LBD41	LBD	2
MD17G1078600_novel01	LOB domain-containing protein 41 OS=Arabidopsis thaliana GN=LBD41 PE=2 SV=1	LBD41	LBD	2
MD07G1123600_novel02	MADS-box protein SOC1 OS=Arabidopsis thaliana GN=SOC1 PE=1 SV=1	SOC1	MADS	2
MD02G1197400	MADS-box protein SOC1 OS=Arabidopsis thaliana GN=SOC1 PE=1 SV=1	SOC1	MADS	2
MD10G1041100	MADS-box transcription factor 8 OS=Oryza sativa subsp. japonica GN=MADS8 PE=1 SV=1	MADS8	MADS	2
MD15G1031900	Protein BRASSINAZOLE-RESISTANT 1 OS=Arabidopsis thaliana GN=BZR1 PE=1 SV=1	BZR1	BES1	2
MD03G1246200	BES1/BZR1 homolog protein 4 OS=Arabidopsis thaliana GN=BEH4 PE=1 SV=1	BEH4	BES1	2
MD15G1045000	Zinc finger protein CONSTANS-LIKE 4 OS=Arabidopsis thaliana GN=COL4 PE=2 SV=2	COL4	CO-like	2
MD16G1043000	Zinc finger protein CONSTANS-LIKE 6 OS=Arabidopsis thaliana GN=COL6 PE=2 SV=2	COL6	CO-like	2
MD15G1431700	Transcription factor TCP8 OS=Arabidopsis thaliana GN=TCP8 PE=1 SV=1	TCP8	TCP	2
MD16G1074800	Transcription factor TCP15 OS=Arabidopsis thaliana GN=TCP15 PE=1 SV=1	TCP15	TCP	2
MD03G1020800	ETHYLENE INSENSITIVE 3-like 3 protein OS=Arabidopsis thaliana GN=EIL3 PE=1 SV=1	EIL3	EIL	1
MD11G1022400_novel01	ETHYLENE INSENSITIVE 3-like 3 protein OS=Arabidopsis thaliana GN=EIL3 PE=1 SV=1	EIL3	EIL	1
MD07G1011300_novel01	Nuclear transcription factor Y subunit A-7 OS=Arabidopsis thaliana GN=NFYA7 PE=2 SV=1	NFYA7	NF-YA	1
MD02G1309800	Nuclear transcription factor Y subunit A-7 OS=Arabidopsis thaliana GN=NFYA7 PE=2 SV=1	NFYA7	NF-YA	1
MD04G1174500_novel04	B3 domain-containing protein Os07g0679700 OS=Oryza sativa subsp. japonica GN=Os07g0679700 PE=2 SV=1	Os07g0679700	ABI3VP1	1
MD15G1052900	PHD finger protein ALFIN-LIKE 5 OS=Arabidopsis thaliana GN=AL5 PE=2 SV=1	AL5	Alfin-like	1
MD15G1326800_novel01	Ethylene-responsive transcription factor RAP2-4 OS=Arabidopsis thaliana GN=RAP2-4 PE=1 SV=1	RAP2-4	AP2-ERF	7
MD16G1108400_novel02	Two-component response regulator ORR26 OS=Oryza sativa subsp. japonica GN=RR26 PE=3 SV=2	RR26	ARR-B	1
MD08G1016400_novel02	Protein BASIC PENTACYSTEINE6 OS=Arabidopsis thaliana GN=BPC6 PE=1 SV=1	BPC6	BBR-BPC	1
MD04G1219700_novel01	Probable transcription factor At5g28040 OS=Arabidopsis thaliana GN=At5g28040 PE=1 SV=1	At5g28040	GeBP	1
MD15G1080700	Heat stress transcription factor B-4 OS=Arabidopsis thaliana GN=HSFB4 PE=2 SV=1	HSFB4	HSF	1
MD15G1068200	LIM domain-containing protein WLIM1 OS=Arabidopsis thaliana GN=WLIM1 PE=1 SV=1	WLIM1	LIM	1
MD13G1185200	Nuclear transcription factor Y subunit C-9 OS=Arabidopsis thaliana GN=NFYC9 PE=1 SV=1	NFYC9	NF-YC	1
MD00G1059100_novel02	Brassica rapa HB-other family protein	Bra007562	HB-other	1
MD13G1175800	Squamosa promoter-binding-like protein 7 OS=Arabidopsis thaliana GN=SPL7 PE=1 SV=2	SPL7	SBP	1
MD16G1177600	Squamosa promoter-binding-like protein 7 OS=Arabidopsis thaliana GN=SPL7 PE=1 SV=2	SPL7	SBP	1
MD02G1096100	Protein TIFY 10A OS=Arabidopsis thaliana GN=TIFY10A PE=1 SV=1	TIFY10A	TIFY	1
MD11G1298700	Tubby-like F-box protein 3 OS=Arabidopsis thaliana GN=TULP3 PE=1 SV=1	TULP3	TUB	1
MD02G1114900	WUSCHEL-related homeobox 13 OS=Arabidopsis thaliana GN=WOX13 PE=2 SV=1	WOX13	WOX	1
MD02G1146300	Zinc-finger homeodomain protein 6 OS=Arabidopsis thaliana GN=ZHD6 PE=1 SV=1	ZHD6	zf-HD	1

## Sheet: MEbrown 1dpi
transcript_ID	description	gene name	family	1dpi_FPKM	gene number
MD05G1162100_novel05	AP2-like ethylene-responsive transcription factor ANT OS=Arabidopsis thaliana GN=ANT PE=1 SV=2	ANT	AP2-ERF	1263.61	3
MD08G1176000_novel02	AP2 domain class transcription factor [Malus domestica]	ERF9	AP2-ERF	297.263	3
Novelgene0306_novel01	ethylene-responsive transcription factor ERF073-like [Malus domestica]	MdERF073	AP2-ERF	29311.8	3
Novelgene0306_novel02	ethylene-responsive transcription factor ERF073-like [Malus domestica]	MdERF073	AP2-ERF	863.967	3
MD14G1209100_novel01	AT-rich interactive domain-containing protein 2 OS=Arabidopsis thaliana GN=ARID2 PE=2 SV=1	ARID2	ARID	326.9	1
MD06G1039500_novel10	Two-component response regulator-like APRR2 OS=Arabidopsis thaliana GN=APRR2 PE=2 SV=2	APRR2	ARR-B	106.657	1
MD05G1115800_novel02	Transcription factor bHLH121 OS=Arabidopsis thaliana GN=BHLH121 PE=2 SV=1	BHLH121	bHLH	923.427	4
MD07G1006400	Transcription factor bHLH130 OS=Arabidopsis thaliana GN=BHLH130 PE=1 SV=1	BHLH130	bHLH	461.957	4
MD14G1137200	Transcription factor bHLH14 OS=Arabidopsis thaliana GN=BHLH14 PE=2 SV=1	BHLH14	bHLH	431.873	4
MD04G1185100_novel02	Transcription factor PIF3 OS=Arabidopsis thaliana GN=PIF3 PE=1 SV=1	PIF3	bHLH	48.6067	4
MD05G1206400	Light-inducible protein CPRF2 OS=Petroselinum crispum GN=CPRF2 PE=2 SV=2	CPRF2	bZIP	2534.11	4
MD05G1206400_novel01	Light-inducible protein CPRF2 OS=Petroselinum crispum GN=CPRF2 PE=2 SV=2	CPRF2	bZIP	1011.09	4
MD15G1417900_novel01	G-box-binding factor 4 OS=Arabidopsis thaliana GN=GBF4 PE=1 SV=1	GBF4	bZIP	868.213	4
MD12G1096400	TGACG-sequence-specific DNA-binding protein TGA-2.1 OS=Nicotiana tabacum GN=TGA21 PE=1 SV=1	TGA21	bZIP	415.94	4
MD05G1206400_novel10	Light-inducible protein CPRF2 OS=Petroselinum crispum GN=CPRF2 PE=2 SV=2	CPRF2	bZIP	229.453	4
MD03G1128800	Zinc finger protein ZAT5 OS=Arabidopsis thaliana GN=ZAT5 PE=2 SV=1	ZAT5	C2H2	282.02	1
MD02G1134000	Zinc finger CCCH domain-containing protein 30 OS=Oryza sativa subsp. japonica GN=Os04g0663200 PE=2 SV=3	OsC3H30	C3H	509.633	2
MD07G1262400_novel01	Zinc finger CCCH domain-containing protein 48 OS=Arabidopsis thaliana GN=ZFWD1 PE=2 SV=1	ZFWD1	C3H	221.373	2
MD09G1079200	Zinc finger protein CONSTANS-LIKE 2 OS=Arabidopsis thaliana GN=COL2 PE=1 SV=1	COL2	CO-like	829.627	1
MD16G1071400	Cyclic dof factor 2 OS=Arabidopsis thaliana GN=CDF2 PE=1 SV=2	CDF2	Dof	1640.09	1
MD13G1045700	Myb family transcription factor EFM OS=Arabidopsis thaliana GN=EFM PE=1 SV=2	EFM	G2-like	528.893	1
MD16G1047300	Myb family transcription factor EFM OS=Arabidopsis thaliana GN=EFM PE=1 SV=2	EFM	G2-like	344.833	1
MD10G1011000_novel22	Scarecrow-like protein 1 OS=Arabidopsis thaliana GN=SCL1 PE=2 SV=1	SCL1	GRAS	1144.22	2
MD10G1011000	Scarecrow-like protein 1 OS=Arabidopsis thaliana GN=SCL1 PE=2 SV=1	SCL1	GRAS	639.857	2
MD10G1011000_novel11	Scarecrow-like protein 1 OS=Arabidopsis thaliana GN=SCL1 PE=2 SV=1	SCL1	GRAS	291.047	2
MD10G1011000_novel13	Scarecrow-like protein 1 OS=Arabidopsis thaliana GN=SCL1 PE=2 SV=1	SCL1	GRAS	283.437	2
MD10G1011000_novel08	Scarecrow-like protein 1 OS=Arabidopsis thaliana GN=SCL1 PE=2 SV=1	SCL1	GRAS	219.393	2
MD10G1011000_novel05	Scarecrow-like protein 1 OS=Arabidopsis thaliana GN=SCL1 PE=2 SV=1	SCL1	GRAS	198.707	2
MD10G1011000_novel20	Scarecrow-like protein 1 OS=Arabidopsis thaliana GN=SCL1 PE=2 SV=1	SCL1	GRAS	173.087	2
MD01G1206800	Scarecrow-like protein 8 OS=Arabidopsis thaliana GN=SCL8 PE=2 SV=1	SCL8	GRAS	882.21	2
MD11G1257200	Protein SAWADEE HOMEODOMAIN HOMOLOG 2 OS=Arabidopsis thaliana GN=SHH2 PE=2 SV=1	SHH2	HB-other	575.51	1
MD07G1156200	Homeobox-leucine zipper protein ATHB-7 OS=Arabidopsis thaliana GN=ATHB-7 PE=1 SV=2	ATHB-7	HD-ZIP	2599.71	1
MD04G1064700_novel01	Heat stress transcription factor B-2b OS=Arabidopsis thaliana GN=HSFB2B PE=2 SV=1	HSFB2B	HSF	505.433	2
MD15G1057700	Heat shock factor protein HSF30 OS=Solanum peruvianum GN=HSF30 PE=2 SV=1	HSF30	HSF	128.83	2
MD07G1176800_novel05	uncharacterized protein LOC103444807 isoform X2 [Malus domestica]	At3G52250.1	MYB	106.41	1
MD14G1243400	Protein REVEILLE 7 OS=Arabidopsis thaliana GN=RVE7 PE=2 SV=1	RVE7	MYB_related	402.007	4
MD17G1271400	Protein REVEILLE 1 OS=Arabidopsis thaliana GN=RVE1 PE=2 SV=1	RVE1	MYB_related	108.2	4
MD09G1184800_novel04	Telomere repeat-binding protein 6 OS=Arabidopsis thaliana GN=TRP6 PE=1 SV=1	TRP6	MYB_related	79.2933	4
MD14G1094300_novel05	Duplicated homeodomain-like superfamily protein OS=Malus domestica GN= MdMYBR1	MdMYBR1	MYB_related	7318.56	4
MD03G1222700	NAC domain-containing protein 72 OS=Arabidopsis thaliana GN=NAC072 PE=2 SV=1	NAC072	NAC	3403.34	1
MD03G1222700_novel01	NAC domain-containing protein 72 OS=Arabidopsis thaliana GN=NAC072 PE=2 SV=1	NAC072	NAC	616.963	1
MD16G1177600_novel03	Squamosa promoter-binding-like protein 7 OS=Arabidopsis thaliana GN=SPL7 PE=1 SV=2	SPL7	SBP	463.143	1
MD14G1177200_novel01	Homeobox protein knotted-1-like 6 OS=Arabidopsis thaliana GN=KNAT6 PE=1 SV=1	KNAT6	TALE	2018.16	2
MD12G1040700_novel12	BEL1-like homeodomain protein 1 OS=Arabidopsis thaliana GN=BLH1 PE=1 SV=1	BLH1	TALE	65.6767	2
MD10G1279600_novel01	Trihelix transcription factor ASIL2 OS=Arabidopsis thaliana GN=ASIL2 PE=2 SV=1	ASIL2	Trihelix	3421.2	5
MD14G1094100	aspartate/glutamate/uridylate kinase family protein OS=Arabidopsis thaliana GN= AT3G10030.1	AT3G10030.1	Trihelix	1251.11	5
MD14G1094100_novel01	aspartate/glutamate/uridylate kinase family protein OS=Arabidopsis thaliana GN= AT3G10030.1	AT3G10030.1	Trihelix	372.347	5
MD12G1096800_novel03	sequence-specific DNA binding transcription factors OS=Arabidopsis thaliana AT3G10040.1	AT3G10040.1	Trihelix	551.38	5
MD12G1096800_novel02	sequence-specific DNA binding transcription factors OS=Arabidopsis thaliana AT3G10040.1	AT3G10040.1	Trihelix	387.197	5
MD14G1094300_novel04	sequence-specific DNA binding transcription factors OS=Arabidopsis thaliana AT3G10040.1	AT3G10040.1	Trihelix	215.343	5
MD10G1025100	Trihelix transcription factor GT-2 OS=Arabidopsis thaliana GN=GT-2 PE=2 SV=1	GT-2	Trihelix	1122.44	5
MD06G1127800_novel01	Trihelix transcription factor GTL1 OS=Arabidopsis thaliana GN=GTL1 PE=1 SV=2	GTL1	Trihelix	1066.89	5
MD14G1143600	Trihelix transcription factor GTL1 OS=Arabidopsis thaliana GN=GTL1 PE=1 SV=2	GTL1	Trihelix	428.053	5
MD15G1078200	Probable WRKY transcription factor 7 OS=Arabidopsis thaliana GN=WRKY7 PE=2 SV=1	WRKY7	WRKY	413.777	2
MD11G1059400_novel01	WRKY transcription factor WRKY24 OS=Oryza sativa subsp. indica Arabidopsis thaliana WRKY33 GN=WRKY33 PE=2 SV=1	WRKY33	WRKY	244.483	2

## Sheet: MEblue 5dpi
transcript_ID	description	gene name	family	gene number
MD06G1130400	Ethylene-responsive transcription factor ERF114 OS=Arabidopsis thaliana GN=ERF114 PE=1 SV=1	ERF114	AP2-ERF	3
MD01G1177000	Ethylene-responsive transcription factor 2 OS=Nicotiana tabacum GN=ERF2 PE=2 SV=1	ERF2	AP2-ERF	3
MD12G1055800	AP2-like ethylene-responsive transcription factor AIL6 OS=Arabidopsis thaliana GN=AIL6 PE=2 SV=1	AIL6	AP2-ERF	3
MD13G1148200	Arabidopsis thaliana, ethylene responsive element binding factor 2, AT5G47220.1, GN=ERF2	ERF2	AP2-ERF	3
MD05G1197600	Auxin response factor 5 OS=Arabidopsis thaliana GN=ARF5 PE=1 SV=3	ARF5	ARF	1
MD01G1045500	Transcription factor bHLH93 OS=Arabidopsis thaliana GN=BHLH93 PE=1 SV=1	BHLH93	bHLH	3
MD09G1075900_novel01	Transcription factor BIM2 OS=Arabidopsis thaliana GN=BIM2 PE=1 SV=1	BIM2	bHLH	3
MD08G1077000_novel02	Transcription factor bHLH74 OS=Arabidopsis thaliana GN=BHLH74 PE=1 SV=1	BHLH74	bHLH	3
MD05G1062200_novel01	bZIP transcription factor 11 OS=Arabidopsis thaliana GN=BZIP11 PE=1 SV=1	BZIP11	bZIP	1
MD16G1071400_novel03	Cyclic dof factor 2 OS=Arabidopsis thaliana GN=CDF2 PE=1 SV=2	CDF2	C2C2-Dof	1
MD05G1040600	Protein SENSITIVE TO PROTON RHIZOTOXICITY 1 OS=Arabidopsis thaliana GN=STOP1 PE=2 SV=1	STOP1	C2H2	2
MD13G1015000	Protein indeterminate-domain 14 OS=Arabidopsis thaliana GN=IDD14 PE=1 SV=1	IDD14	C2H2	2
MD12G1259900	Zinc finger CCCH domain-containing protein ZFN-like OS=Pisum sativum PE=2 SV=1	PsNA	C3H	2
MD09G1123600_novel09	Zinc finger CCCH domain-containing protein 18 OS=Arabidopsis thaliana GN=At2g05160 PE=2 SV=1	At2g05160	C3H	2
MD10G1051700_novel05	Calmodulin-binding transcription activator 2 OS=Arabidopsis thaliana GN=CMTA2 PE=1 SV=1	CMTA2	CAMTA	1
MD11G1022400	ETHYLENE INSENSITIVE 3-like 3 protein OS=Arabidopsis thaliana GN=EIL3 PE=1 SV=1	EIL3	EIL	1
MD12G1249600_novel07	Myb family transcription factor PHL13 OS=Arabidopsis thaliana GN=PHL13 PE=2 SV=1	PHL13	G2-like	2
MD10G1089300	Myb family transcription factor EFM OS=Arabidopsis thaliana GN=EFM PE=1 SV=2	EFM	G2-like	2
MD10G1089300	Scarecrow-like protein 1 OS=Arabidopsis thaliana GN=SCL1 PE=2 SV=1	SCL1	GRAS	3
MD03G1111600	Scarecrow-like protein 11 OS=Arabidopsis thaliana GN=SCL11 PE=2 SV=1	SCL11	GRAS	3
MD11G1098100	Scarecrow-like protein 11 OS=Arabidopsis thaliana GN=SCL11 PE=2 SV=1	SCL11	GRAS	3
MD11G1098000	Scarecrow-like protein 33 OS=Arabidopsis thaliana GN=SCL33 PE=1 SV=1	SCL33	GRAS	3
MD13G1079500	Homeobox-leucine zipper protein HAT5 OS=Arabidopsis thaliana GN=HAT5 PE=1 SV=1	HAT5	HD-ZIP	4
MD09G1035100	Homeobox-leucine zipper protein HAT5 OS=Arabidopsis thaliana GN=HAT5 PE=1 SV=1	HAT5	HD-ZIP	4
MD17G1035400	Homeobox-leucine zipper protein HAT5 OS=Arabidopsis thaliana GN=HAT5 PE=1 SV=1	HAT5	HD-ZIP	4
MD12G1055800	Homeobox-leucine zipper protein HAT14 OS=Arabidopsis thaliana GN=HAT14 PE=2 SV=3	HAT14	HD-ZIP	4
MD17G1191000	Homeobox-leucine zipper protein GLABRA 2 OS=Arabidopsis thaliana GN=GL2 PE=2 SV=3	GL2	HD-ZIP	4
MD15G1411200	Homeobox-leucine zipper protein ATHB-6 OS=Arabidopsis thaliana GN=ATHB-6 PE=1 SV=1	ATHB-6	HD-ZIP	4
MD12G1079300	Heat stress transcription factor B-3 OS=Arabidopsis thaliana GN=HSFB3 PE=2 SV=1	HSFB3	HSF	3
MD15G1283700_novel01	Heat shock factor protein HSF24 OS=Solanum peruvianum GN=HSF24 PE=2 SV=1	HSF24	HSF	3
MD07G1266500	Heat stress transcription factor B-2a OS=Arabidopsis thaliana GN=HSFB2A PE=2 SV=1	HSFB2A	HSF	3
MD03G1111600	LOB domain-containing protein 11 OS=Arabidopsis thaliana GN=LBD11 PE=2 SV=2	LBD11	LBD	2
MD03G1060100	LOB domain-containing protein 12 OS=Arabidopsis thaliana GN=LBD12 PE=2 SV=2	LBD12	LBD	2
MD09G1009100	MADS-box transcription factor 7 OS=Oryza sativa subsp. japonica GN=MADS7 PE=1 SV=2	MADS7	MADS	1
MD13G1148200	Transcription factor MYB108 OS=Arabidopsis thaliana GN=MYB108 PE=1 SV=1	MYB108	MYB	5
MD16G1218000	Transcription factor MYB14 OS=Arabidopsis thaliana GN=MYB14 PE=2 SV=1	MYB14	MYB	5
MD15G1411200	Myb-related protein 330 OS=Antirrhinum majus GN=MYB330 PE=2 SV=1	MYB330	MYB	5
MD05G1197600	Myb-related protein Myb4 OS=Oryza sativa subsp. japonica GN=MYB4 PE=2 SV=2	MYB4	MYB	5
MD16G1029400	Transcription repressor MYB4 OS=Arabidopsis thaliana GN=MYB4 PE=1 SV=1	MYB4	MYB	5
MD16G1040800	Transcription factor MYB62 OS=Arabidopsis thaliana GN=MYB62 PE=2 SV=1	MYB62	MYB	5
MD15G1136600	NAC domain-containing protein 2 OS=Arabidopsis thaliana GN=NAC002 PE=2 SV=2	NAC002	NAC	5
MD06G1130400	NAC domain-containing protein 2 OS=Arabidopsis thaliana GN=NAC002 PE=2 SV=2	NAC002	NAC	5
MD13G1069200	NAC transcription factor 29 OS=Arabidopsis thaliana GN=NAC029 PE=2 SV=1	NAC029	NAC	5
MD01G1177000	NAC domain-containing protein 45 OS=Arabidopsis thaliana GN=NAC045 PE=2 SV=1	NAC045	NAC	5
MD09G1006400	NAC domain-containing protein 83 OS=Arabidopsis thaliana GN=NAC083 PE=1 SV=1	NAC083	NAC	5
MD17G1051600	NAC domain-containing protein 100 OS=Arabidopsis thaliana GN=NAC100 PE=2 SV=1	NAC100	NAC	5
MD14G1203000	NAC domain-containing protein 100 OS=Arabidopsis thaliana GN=NAC100 PE=2 SV=1	NAC100	NAC	5
MD15G1213400_novel01	Nuclear transcription factor Y subunit A-3 OS=Arabidopsis thaliana GN=NFYA3 PE=2 SV=2	NFYA3	NF-YA	1
MD12G1131800_novel10	Protein NLP8 OS=Arabidopsis thaliana GN=NLP8 PE=2 SV=1	NLP8	RWP-RK	2
MD06G1111900_novel02	Protein NLP7 OS=Arabidopsis thaliana GN=NLP7 PE=1 SV=2	NLP7	RWP-RK	2
MD06G1001500_novel10	Squamosa promoter-binding-like protein 14 OS=Arabidopsis thaliana GN=SPL14 PE=1 SV=3	SPL14	SBP	1
MD06G1001500_novel11	Squamosa promoter-binding-like protein 14 OS=Arabidopsis thaliana GN=SPL14 PE=1 SV=3	SPL14	SBP	1
MD06G1001500_novel09	Squamosa promoter-binding-like protein 14 OS=Arabidopsis thaliana GN=SPL14 PE=1 SV=3	SPL14	SBP	1
MD09G1006400	Arabidopsis thaliana, KNOTTED1-like homeobox gene 3, AT5G25220.1, GN=KNAT3	KNAT3	TALE	2
MD15G1130800_novel05	Arabidopsis thaliana, KNOTTED1-like homeobox gene 3, AT5G25220.1, GN=KNAT3	KNAT3	TALE	2
MD09G1009100	BEL1-like homeodomain protein 6 OS=Arabidopsis thaliana GN=BLH6 PE=1 SV=1	BLH6	TALE	2
MD05G1059800_novel07	BEL1-like homeodomain protein 6 OS=Arabidopsis thaliana GN=BLH6 PE=1 SV=1	BLH6	TALE	2
MD06G1127800_novel02	Trihelix transcription factor GTL1 OS=Arabidopsis thaliana GN=GTL1 PE=1 SV=2	GTL1	Trihelix	1
MD05G1322700_novel01	Arabidopsis thaliana WRKY family protein AT4G12020.3	WRKY19	WRKY	9
MD03G1057400_novel02	WRKY transcription factor WRKY24 OS=Arabidopsis thaliana GN=WRKY33 PE=2 SV=1	WRKY33	WRKY	9
MD11G1059400	WRKY transcription factor WRKY24 OS=Arabidopsis thaliana GN=WRKY33 PE=2 SV=1	WRKY33	WRKY	9
MD04G1167700	WRKY transcription factor WRKY24 OS=Arabidopsis thaliana GN=WRKY33 PE=2 SV=1	WRKY33	WRKY	9
MD13G1122100	WRKY transcription factor WRKY24 OS=Arabidopsis thaliana GN=WRKY33 PE=2 SV=1	WRKY33	WRKY	9
MD00G1143500	Probable WRKY transcription factor 40 OS=Arabidopsis thaliana GN=WRKY40 PE=1 SV=1	WRKY40	WRKY	9
MD14G1154500	Probable WRKY transcription factor 45 OS=Arabidopsis thaliana GN=WRKY45 PE=2 SV=1	WRKY45	WRKY	9
MD16G1244300	WRKY transcription factor WRKY51 OS=Oryza sativa subsp. japonica GN=WRKY51 PE=1 SV=1	WRKY51	WRKY	9
MD05G1349800_novel02	WRKY transcription factor 6 OS=Arabidopsis thaliana GN=WRKY6 PE=1 SV=1	WRKY6	WRKY	9
MD05G1349800_novel04	WRKY transcription factor 6 OS=Arabidopsis thaliana GN=WRKY6 PE=1 SV=1	WRKY6	WRKY	9
MD13G1077900	Probable WRKY transcription factor 61 OS=Arabidopsis thaliana GN=WRKY61 PE=2 SV=1	WRKY61	WRKY	9
MD08G1094900	Probable WRKY transcription factor 7 OS=Arabidopsis thaliana GN=WRKY7 PE=2 SV=1	WRKY7	WRKY	9
MD11G1059400	Probable WRKY transcription factor 75 OS=Arabidopsis thaliana GN=WRKY75 PE=2 SV=1	WRKY75	WRKY	9
MD06G1138500_novel01	Probable WRKY transcription factor 75 OS=Arabidopsis thaliana GN=WRKY75 PE=2 SV=1	WRKY75	WRKY	9
MD13G1122100	Probable WRKY transcription factor 75 OS=Arabidopsis thaliana GN=WRKY75 PE=2 SV=1	WRKY75	WRKY	9

## Sheet: sheet
	MEturquoise	MEbrown	MEblue
zf-HD	1	0	0
WRKY	7	2	9
WOX	1	0	0
TUB	1	0	0
Trihelix	3	3	1
TIFY	1	0	0
TCP	2	0	0
TALE	3	2	2
SBP	1	1	1
RWP-RK	0	0	2
NF-YC	1	0	0
NF-YA	1	0	1
NAC	5	1	5
MYB-related	6	4	0
MYB	5	1	5
MADS	2	0	1
LIM	1	0	0
LBD	2	0	2
HSF	1	2	3
HD-ZIP	6	1	4
HB-other	1	1	0
GRAS	5	2	3
GeBP	1	0	0
GATA	5	0	0
G2-like	2	1	2
EIL	1	0	1
Dof	2	1	0
CO-like	2	1	0
CAMTA	0	0	1
C3H	5	2	2
C2H2	4	1	2
C2C2-Dof	0	0	1
bZIP	7	3	1
bHLH	10	4	3
BES1	2	0	0
BBR-BPC	1	0	0
ARR-B	1	1	0
ARID	0	1	0
ARF	2	0	1
AP2-ERF	8	3	5
Alfin-like	1	0	0
ABI3VP1	1	0	0
