# Supplementary material for: PacBio full-length transcriptome of wild apple (Malus sieversii) provides insights into canker disease dynamic response
Source: BMC Genomics. 2021 Jan 14;22:52. doi: 10.1186/s12864-021-07366-y (PMC7809858; doi:10.1186/s12864-021-07366-y)
Supplement: Supplementary file 16 — Additional file 16. Details regarding the qRT-PCR primers. [file 12864_2021_7366_MOESM16_ESM.xlsx]

## Sheet: Sheet1
Gene name	Primer name	primer sequence (5'-3')
EF1a	qPCR-MsEF1a-F	CGACCACCACTGGTCATCTT
	qPCR-MsEF1a-R	GCTCGGCCTTAAGCTTGTCA
ERF1b	qPCR-MsERF1b-F	AGTAATAAACCAGTTAGCCAACGTA
	qPCR-MsERF1b-R	TCTTCCAAATACTCAACGCCCA
GST23	qPCR-MsGST23-F	TGGGCAAGTCCTTTTGCTCT
	qPCR-MsGST23-R	TTGTGGACGGGGTTGTAACG
HSP90	qPCR-MsHSP90-F	CTCTGCCTTCTCTCCCTCCT
	qPCR-MsHSP90-R	GTGGATAGCCCACTGGGAAC
PLP2	qPCR-MsPLP2-F	AAGGAAGGCGAATCCAGACG
	qPCR-MsPLP2-R	AACCAATTCAACAGGCCCCA
PR1b	qPCR-MsPR1b-F	CACTGGTGACATGTCGGGAA
	qPCR-MsPR1b-R	CCCTACACGAGCCGAGTTAC
PR5	qPCR-MsPR5-F	GCACCAGCCAGAAAGCATCA
	qPCR-MsPR5-R	AAAATGAATCATCGTTTGAGCCG
RIN4	qPCR-MsRIN4-F	CCCAAGAGAACCCGGACATC
	qPCR-MsRIN4-R	TCCTCCCTGCTTCTTCTCTGT
WRKY6	qPCR-MsWRKY6-F	TGCCTAACTACCCACCAAGC
	qPCR-MsWRKY6-R	CTGGTTTGGTTGGCCAAGTG
WRKY75	qPCR-MsWRKY75-F	TCGACGATGACGACAACAGA
	qPCR-MsWRKY75-R	TGCACTCGGATAATGCTGCT
